# Supplementary material for: (3E,5E)-1-Benzyl-3,5-bis­(2-fluoro­benzyl­idene)piperidin-4-one
Source: Acta Crystallogr Sect E Struct Rep Online. 2009 Oct 7;65(Pt 11):o2667. doi: 10.1107/S1600536809039609 (PMC2970975; doi:10.1107/S1600536809039609)
Supplement: Supplementary file 1 [file e-65-o2667-sup1.cif]

##############################################################################
###                                                                        ###
###        Electronic paper (Acta Crystallographica Section E)             ###
###                                                                        ###
##############################################################################
#                                                                            #
# This CIF contains the data in a paper accepted for publication in Acta     #
# Crystallographica Section E. It conforms to the requirements of Notes      #
# for Authors for Section E, and has been peer reviewed under the auspices   #
# of the IUCr Commission on Journals.                                        #
#                                                                            #
# Full details of the Crystallographic Information File format               #
# are given in the paper "The Crystallographic Information File (CIF):       #
# a New Standard Archive File for Crystallography" by S. R. Hall, F. H.      #
# Allen and I. D. Brown [Acta Cryst. (1991), A47, 655-685].                  #
#                                                                            #
# The current version of the core CIF dictionary is obtainable from          #
# ftp://ftp.iucr.org/pub/cif_core.dic. The current version number is 2.4.    #
#                                                                            #
# Software is freely available for graphical display of the structure(s) in  #
# this CIF.  For information consult the CIF home page http://www.iucr.org/  #
# cif/home.html                                                              #
#                                                                            #
# This file may be used for bona fide research purposes within the           #
# scientific community so long as proper attribution is given to the journal # 
# article from which it was obtained.                                        #
#                                                                            #
##############################################################################
                                             
data_global
_audit_creation_method     SHELXL97
_journal_date_recd_electronic     2009-08-12
_journal_date_accepted     2009-09-29
_journal_name_full     'Acta Crystallographica, Section E'
_journal_year     2009
_journal_volume     65
_journal_issue     11
_journal_page_first     o2667
_journal_page_last     o2667
_journal_paper_category     QO
_journal_coeditor_code     RK2161
_publ_contact_author_name     'Ravindranath S. Rathore'
_publ_contact_author_address
;
Department of Biotechnology,
School of Life Science,
University of Hyderabad, Hyderabad 500046 India
;
_publ_contact_author_email     'ravindranath_rathore@yahoo.com'
_publ_contact_author_fax     '91 40 23010120'
_publ_contact_author_phone     '91 40 23013405'
_publ_section_title
;
(3<i>E</i>,5<i>E</i>)-1-Benzyl-3,5-bis(2-fluorobenzylidene)piperidin-4-one
;
loop_
    _publ_author_name
    _publ_author_address
    'R. S. Rathore'
;
Bioinformatics Infrastructure Facility,
Department of Biotechnology,
School of Life Science,
University of Hyderabad,
Hyderabad 500 046
India
;
    'N. S. Karthikeyan'
;
Chemistry Division, School of Science and Humanities,
VIT University, Vellore 632 014
India
;
    'K. Sathiyanarayanan'
;
Chemistry Division, School of Science and Humanities,
VIT University, Vellore 632 014
India
;
    'P. G. Aravindan'
;
Physics Division, School of Science and Humanities,
VIT University, Vellore 632 014
India
;
data_I
_chemical_name_systematic
;
(3<i>E</i>,5<i>E</i>)-1-Benzyl-3,5-bis(2-fluorobenzylidene)piperidin-4-one
;
_chemical_name_common     ?
_chemical_formula_moiety     'C26 H21 F2 N O'
_chemical_formula_sum     'C26 H21 F2 N O'
_chemical_formula_iupac     'C26 H21 F2 N O'
_chemical_formula_weight     401.44
_chemical_melting_point     415(2)
_symmetry_cell_setting     Triclinic
_symmetry_space_group_name_H-M     'P -1'
_symmetry_space_group_name_Hall     '-P 1'
loop_
    _symmetry_equiv_pos_as_xyz
    'x, y, z'
    '-x, -y, -z'
_cell_length_a     6.7738(4)
_cell_length_b     12.5652(7)
_cell_length_c     12.8535(7)
_cell_angle_alpha     71.0510(10)
_cell_angle_beta     88.057(2)
_cell_angle_gamma     89.117(2)
_cell_volume     1034.12(10)
_cell_formula_units_Z     2
_cell_measurement_reflns_used     3075
_cell_measurement_theta_min     2.8
_cell_measurement_theta_max     21.7
_cell_measurement_temperature     298(2)
_exptl_crystal_description     'block'
_exptl_crystal_colour     'colourless'
_exptl_crystal_size_max     0.19
_exptl_crystal_size_mid     0.18
_exptl_crystal_size_min     0.12
_exptl_crystal_density_diffrn     1.289
_exptl_crystal_density_meas     ?
_exptl_crystal_density_method     'not measured'
_exptl_crystal_F_000     420
_exptl_absorpt_coefficient_mu     0.090
_exptl_absorpt_correction_type     multi-scan
_exptl_absorpt_process_details     '(SADABS; Bruker, 2004)'
_exptl_absorpt_correction_T_min     0.966
_exptl_absorpt_correction_T_max     0.984
_exptl_special_details
;
;
_diffrn_ambient_temperature     298(2)
_diffrn_radiation_type     MoK\a
_diffrn_radiation_wavelength     0.71073
_diffrn_radiation_source     'fine-focus sealed tube'
_diffrn_radiation_monochromator     'graphite'
_diffrn_measurement_device_type     'Bruker APEXII CCD area-detector'
_diffrn_measurement_method     '\f and \w'
_diffrn_detector_area_resol_mean     ?
_diffrn_reflns_number     13326
_diffrn_reflns_av_R_equivalents     0.0290
_diffrn_reflns_av_sigmaI/netI     0.0386
_diffrn_reflns_theta_min     1.97
_diffrn_reflns_theta_max     26.89
_diffrn_reflns_theta_full     25.00
_diffrn_measured_fraction_theta_max     0.958
_diffrn_measured_fraction_theta_full     0.980
_diffrn_reflns_limit_h_min     -6
_diffrn_reflns_limit_h_max     8
_diffrn_reflns_limit_k_min     -15
_diffrn_reflns_limit_k_max     15
_diffrn_reflns_limit_l_min     -14
_diffrn_reflns_limit_l_max     16
_diffrn_standards_number     .
_diffrn_standards_interval_count     .
_diffrn_standards_interval_time     .
_diffrn_standards_decay_%     .
_refine_special_details
;
 Refinement of <i>F</i>^2^ against ALL reflections. The weighted
 <i>R</i>-factor <i>wR</i> and goodness of fit <i>S</i> are based on
 <i>F</i>^2^, conventional <i>R</i>-factors <i>R</i> are based on <i>F</i>,
 with <i>F</i> set to zero for negative <i>F</i>^2^. The threshold expression
 of <i>F</i>^2^ > \s(<i>F</i>^2^) is used only for calculating
 <i>R</i>-factors(gt) <i>etc</i>. and is not relevant to the choice of
 reflections for refinement. <i>R</i>-factors based on <i>F</i>^2^ are
 statistically about twice as large as those based on <i>F</i>, and
 <i>R</i>-factors based on ALL data will be even larger.
;
_reflns_number_total     4281
_reflns_number_gt     2531
_reflns_threshold_expression     I>2\s(I)
_refine_ls_structure_factor_coef     Fsqd
_refine_ls_matrix_type     'full'
_refine_ls_R_factor_all     0.0942
_refine_ls_R_factor_gt     0.0475
_refine_ls_wR_factor_gt     0.1165
_refine_ls_wR_factor_ref     0.1352
_refine_ls_goodness_of_fit_ref     1.120
_refine_ls_restrained_S_all     1.120
_refine_ls_number_reflns     4281
_refine_ls_number_parameters     271
_refine_ls_number_restraints     0
_refine_ls_hydrogen_treatment     'constr'
_refine_ls_weighting_scheme     'calc'
_refine_ls_weighting_details
                 'calc w=1/[\s^2^(Fo^2^)+(0.0626P)^2^] where P=(Fo^2^+2Fc^2^)/3'
_atom_sites_solution_hydrogens     'geom'
_atom_sites_solution_primary     'direct'
_atom_sites_solution_secondary     'difmap'
_refine_ls_shift/su_max     0.000
_refine_ls_shift/su_mean     0.000
_refine_diff_density_max     0.160
_refine_diff_density_min     -0.150
_refine_ls_extinction_method     'none'
_refine_ls_extinction_coef     ?
loop_
    _atom_type_symbol
    _atom_type_description
    _atom_type_scat_dispersion_real
    _atom_type_scat_dispersion_imag
    _atom_type_scat_source
    'C' 'C' 0.0033 0.0016
                         'International Tables Vol C Tables 4.2.6.8 and 6.1.1.4'
    'H' 'H' 0.0000 0.0000
                         'International Tables Vol C Tables 4.2.6.8 and 6.1.1.4'
    'N' 'N' 0.0061 0.0033
                         'International Tables Vol C Tables 4.2.6.8 and 6.1.1.4'
    'O' 'O' 0.0106 0.0060
                         'International Tables Vol C Tables 4.2.6.8 and 6.1.1.4'
    'F' 'F' 0.0171 0.0103
                         'International Tables Vol C Tables 4.2.6.8 and 6.1.1.4'
_computing_data_collection     'APEX2 (Bruker, 2004)'
_computing_cell_refinement     'SAINT-Plus (Bruker, 2004)'
_computing_data_reduction     'SAINT-Plus (Bruker, 2004)'
_computing_structure_solution     'SHELXS97 (Sheldrick, 2008)'
_computing_structure_refinement     'SHELXL97 (Sheldrick, 2008)'
_computing_molecular_graphics     'ORTEP-3 (Farrugia, 1997)'
_computing_publication_material     'PLATON (Spek, 2009)'
loop_
    _atom_site_type_symbol
    _atom_site_label
    _atom_site_fract_x
    _atom_site_fract_y
    _atom_site_fract_z
    _atom_site_U_iso_or_equiv
    _atom_site_adp_type
    _atom_site_calc_flag
    _atom_site_refinement_flags
    _atom_site_occupancy
    _atom_site_disorder_assembly
    _atom_site_disorder_group
    N N1 0.27851(17) 0.81199(11) 0.92961(10) 0.0473(4) Uani d . 1 . .
    O O1 -0.20803(17) 0.63605(12) 0.98723(10) 0.0733(4) Uani d . 1 . .
    F F1 -0.02954(18) 0.50536(13) 1.36027(10) 0.1039(5) Uani d . 1 . .
    F F2 -0.42414(16) 0.85416(12) 0.63705(10) 0.1014(5) Uani d . 1 . .
    C C2 0.3146(2) 0.70072(14) 1.00807(14) 0.0513(4) Uani d . 1 . .
    H H2A 0.3789 0.7077 1.0718 0.062 Uiso calc R 1 . .
    H H2B 0.4009 0.6580 0.9744 0.062 Uiso calc R 1 . .
    C C3 0.1218(2) 0.64096(13) 1.04272(14) 0.0460(4) Uani d . 1 . .
    C C4 -0.0404(2) 0.67177(14) 0.96139(14) 0.0504(4) Uani d . 1 . .
    C C5 0.0152(2) 0.74206(13) 0.84662(13) 0.0450(4) Uani d . 1 . .
    C C6 0.2136(2) 0.79813(14) 0.82805(13) 0.0494(4) Uani d . 1 . .
    H H6A 0.3090 0.7528 0.8029 0.059 Uiso calc R 1 . .
    H H6B 0.2050 0.8711 0.7715 0.059 Uiso calc R 1 . .
    C C7 0.4527(2) 0.88369(14) 0.91102(14) 0.0531(4) Uani d . 1 . .
    H H7A 0.5473 0.8608 0.8639 0.064 Uiso calc R 1 . .
    H H7B 0.5140 0.8729 0.9809 0.064 Uiso calc R 1 . .
    C C8 0.4052(3) 1.00649(15) 0.85878(14) 0.0534(5) Uani d . 1 . .
    C C9 0.5456(3) 1.07860(18) 0.79602(17) 0.0773(6) Uani d . 1 . .
    H H9 0.6674 1.0505 0.7812 0.093 Uiso calc R 1 . .
    C C10 0.5070(6) 1.1944(2) 0.7540(2) 0.1077(9) Uani d . 1 . .
    H H10 0.6032 1.2432 0.7120 0.129 Uiso calc R 1 . .
    C C11 0.3284(7) 1.2350(2) 0.7748(2) 0.1146(11) Uani d . 1 . .
    H H11 0.3019 1.3117 0.7469 0.138 Uiso calc R 1 . .
    C C12 0.1887(4) 1.1639(2) 0.8362(2) 0.1007(8) Uani d . 1 . .
    H H12 0.0666 1.1921 0.8501 0.121 Uiso calc R 1 . .
    C C13 0.2261(3) 1.05075(17) 0.87788(17) 0.0713(6) Uani d . 1 . .
    H H13 0.1285 1.0030 0.9198 0.086 Uiso calc R 1 . .
    C C14 0.0847(2) 0.56488(14) 1.14056(15) 0.0548(5) Uani d . 1 . .
    H H14 -0.0447 0.5392 1.1546 0.066 Uiso calc R 1 . .
    C C15 0.2232(2) 0.51659(14) 1.22897(15) 0.0524(4) Uani d . 1 . .
    C C16 0.1619(3) 0.48556(17) 1.33750(17) 0.0663(5) Uani d . 1 . .
    C C17 0.2810(4) 0.43617(19) 1.42435(18) 0.0837(6) Uani d . 1 . .
    H H17 0.2319 0.4170 1.4965 0.100 Uiso calc R 1 . .
    C C18 0.4741(3) 0.41584(18) 1.40188(19) 0.0804(6) Uani d . 1 . .
    H H18 0.5586 0.3832 1.4593 0.096 Uiso calc R 1 . .
    C C19 0.5436(3) 0.44358(16) 1.29479(19) 0.0715(6) Uani d . 1 . .
    H H19 0.6745 0.4287 1.2798 0.086 Uiso calc R 1 . .
    C C20 0.4199(3) 0.49336(14) 1.20967(16) 0.0619(5) Uani d . 1 . .
    H H20 0.4689 0.5119 1.1376 0.074 Uiso calc R 1 . .
    C C21 -0.1155(2) 0.75128(14) 0.76848(14) 0.0498(4) Uani d . 1 . .
    H H21 -0.2389 0.7199 0.7930 0.060 Uiso calc R 1 . .
    C C22 -0.0894(2) 0.80438(14) 0.64938(14) 0.0509(4) Uani d . 1 . .
    C C23 -0.2488(3) 0.85146(16) 0.58508(16) 0.0650(5) Uani d . 1 . .
    C C24 -0.2382(4) 0.89583(18) 0.47290(19) 0.0832(7) Uani d . 1 . .
    H H24 -0.3495 0.9267 0.4335 0.100 Uiso calc R 1 . .
    C C25 -0.0606(4) 0.89395(19) 0.41964(18) 0.0851(7) Uani d . 1 . .
    H H25 -0.0505 0.9232 0.3433 0.102 Uiso calc R 1 . .
    C C26 0.1030(3) 0.84889(18) 0.47902(17) 0.0801(6) Uani d . 1 . .
    H H26 0.2240 0.8482 0.4428 0.096 Uiso calc R 1 . .
    C C27 0.0879(3) 0.80488(16) 0.59185(15) 0.0637(5) Uani d . 1 . .
    H H27 0.2000 0.7745 0.6308 0.076 Uiso calc R 1 . .
loop_
    _atom_site_aniso_label
    _atom_site_aniso_U_11
    _atom_site_aniso_U_22
    _atom_site_aniso_U_33
    _atom_site_aniso_U_12
    _atom_site_aniso_U_13
    _atom_site_aniso_U_23
    N1 0.0468(7) 0.0487(8) 0.0461(8) -0.0052(6) -0.0086(6) -0.0143(7)
    O1 0.0423(7) 0.1033(11) 0.0658(9) -0.0083(7) -0.0004(6) -0.0156(8)
    F1 0.0798(8) 0.1567(13) 0.0676(8) 0.0106(8) 0.0028(6) -0.0270(8)
    F2 0.0582(7) 0.1426(12) 0.0905(9) 0.0144(7) -0.0214(7) -0.0189(8)
    C2 0.0456(9) 0.0543(11) 0.0528(10) -0.0003(8) -0.0086(8) -0.0152(9)
    C3 0.0440(9) 0.0485(10) 0.0473(10) 0.0010(7) -0.0008(7) -0.0181(8)
    C4 0.0390(9) 0.0567(11) 0.0585(12) 0.0004(8) -0.0001(8) -0.0231(9)
    C5 0.0413(9) 0.0474(10) 0.0502(10) 0.0045(7) -0.0034(7) -0.0211(8)
    C6 0.0479(9) 0.0542(10) 0.0485(10) -0.0024(8) -0.0053(7) -0.0197(8)
    C7 0.0497(9) 0.0575(11) 0.0553(11) -0.0058(8) -0.0064(8) -0.0219(9)
    C8 0.0678(12) 0.0523(11) 0.0451(10) -0.0096(9) -0.0064(9) -0.0218(9)
    C9 0.1022(15) 0.0686(15) 0.0628(13) -0.0219(12) 0.0098(12) -0.0236(11)
    C10 0.180(3) 0.073(2) 0.0675(16) -0.0447(19) 0.0029(18) -0.0176(14)
    C11 0.200(3) 0.0581(17) 0.093(2) 0.012(2) -0.059(2) -0.0290(16)
    C12 0.124(2) 0.0733(18) 0.120(2) 0.0261(16) -0.0474(18) -0.0501(16)
    C13 0.0785(14) 0.0644(14) 0.0801(14) 0.0057(10) -0.0166(11) -0.0346(11)
    C14 0.0465(9) 0.0569(11) 0.0612(12) -0.0039(8) -0.0003(8) -0.0196(10)
    C15 0.0543(10) 0.0445(10) 0.0564(12) -0.0065(8) -0.0046(9) -0.0130(8)
    C16 0.0563(11) 0.0777(14) 0.0644(14) -0.0013(10) -0.0035(10) -0.0220(11)
    C17 0.0973(17) 0.0941(17) 0.0563(13) -0.0017(13) -0.0136(12) -0.0184(12)
    C18 0.0826(16) 0.0731(15) 0.0820(17) 0.0041(11) -0.0319(13) -0.0175(12)
    C19 0.0643(12) 0.0576(13) 0.0844(16) -0.0003(9) -0.0135(11) -0.0106(11)
    C20 0.0643(12) 0.0464(11) 0.0668(12) 0.0001(8) -0.0058(10) -0.0067(9)
    C21 0.0422(9) 0.0518(10) 0.0590(11) -0.0001(7) -0.0071(8) -0.0221(9)
    C22 0.0568(10) 0.0476(10) 0.0518(11) -0.0031(8) -0.0138(8) -0.0196(8)
    C23 0.0550(11) 0.0720(13) 0.0673(14) -0.0009(9) -0.0164(10) -0.0205(11)
    C24 0.0903(16) 0.0865(16) 0.0689(16) 0.0013(12) -0.0338(13) -0.0166(13)
    C25 0.1170(19) 0.0876(16) 0.0518(12) -0.0026(14) -0.0164(14) -0.0226(11)
    C26 0.0905(15) 0.0952(17) 0.0574(14) 0.0033(12) -0.0041(11) -0.0286(12)
    C27 0.0699(12) 0.0716(13) 0.0551(12) 0.0083(9) -0.0100(10) -0.0276(10)
_geom_special_details
;
 All s.u.'s (except the s.u. in the dihedral angle between two l.s. planes)
 are estimated using the full covariance matrix. The cell s.u.'s are taken
 into account individually in the estimation of s.u.'s in distances, angles
 and torsion angles; correlations between s.u.'s in cell parameters are only
 used when they are defined by crystal symmetry. An approximate (isotropic)
 treatment of cell s.u.'s is used for estimating s.u.'s involving l.s.
 planes.
===========================================================================
Weighted least-squares planes through the starred atoms (Nardelli, Musatti,
Domiano & Andreetti Ric.Sci.(1965),15(II--A),807). Equation of the plane:
m1*<i>X</i>+m2*Y+m3*<i>Z</i>=d
 Plane  1
 m1 =   0.3436(10)
 m2 =  -0.8917(5)
 m3 =  -0.2946(7)
 D  = -14.293(8)
 Atom              d          s           d/s      (d/s)**2
 C2    *         0.0169     0.0018       9.390       88.168
 C3    *        -0.0140     0.0017      -8.219       67.556
 C5    *         0.0135     0.0017       8.052       64.834
 C6    *        -0.0165     0.0018      -9.252       85.593
 C4             -0.1534     0.0018     -84.823     7194.988
 N1             -0.7455     0.0014    -534.558   285752.750
 O1             -0.3305     0.0015    -221.129    48897.992
                                                ============
               Sum((d/s)**2) for starred atoms      306.151
 Chi-squared at 95% for  1 degrees of freedom:  3.84
 The group of atoms deviates significantly from planarity
 Plane  2
 m1 =   0.3043(8)
 m2 =  -0.9090(3)
 m3 =  -0.2848(7)
 D  = -14.485(7)
 Atom              d          s           d/s      (d/s)**2
 C2    *        -0.0011     0.0018      -0.607        0.368
 C3    *         0.0338     0.0017      19.758      390.365
 C5    *         0.0610     0.0017      36.177     1308.754
 C6    *        -0.0350     0.0018     -19.553      382.330
 C4    *        -0.0718     0.0018     -39.539     1563.307
 N1             -0.7813     0.0014    -557.032   310284.906
 O1             -0.1954     0.0015    -129.768    16839.834
                                                ============
               Sum((d/s)**2) for starred atoms     3645.124
 Chi-squared at 95% for  2 degrees of freedom:  5.99
 The group of atoms deviates significantly from planarity
 Plane  3
 m1 =  -0.3826(9)
 m2 =  -0.4121(9)
 m3 =  -0.8269(6)
 D  = -16.581(12)
 Atom              d          s           d/s      (d/s)**2
 C8    *        -0.0025     0.0018      -1.437        2.066
 C9    *         0.0039     0.0022       1.780        3.167
 C10   *        -0.0027     0.0028      -0.947        0.896
 C11   *        -0.0017     0.0033      -0.509        0.259
 C12   *         0.0014     0.0030       0.464        0.215
 C13   *         0.0014     0.0021       0.691        0.478
 C7             -0.1040     0.0017     -60.838     3701.229
                                                ============
               Sum((d/s)**2) for starred atoms        7.082
 Chi-squared at 95% for  3 degrees of freedom:  7.81
 The group of atoms does not deviate significantly from planarity
 Plane  4
 m1 =  -0.2708(9)
 m2 =  -0.9623(2)
 m3 =  -0.0242(8)
 D  = -12.113(12)
 Atom              d          s           d/s      (d/s)**2
 C15   *        -0.0045     0.0019      -2.435        5.931
 C16   *         0.0046     0.0022       2.062        4.253
 C17   *         0.0018     0.0025       0.733        0.538
 C18   *        -0.0063     0.0024      -2.623        6.878
 C19   *         0.0030     0.0021       1.381        1.908
 C20   *         0.0019     0.0019       1.030        1.061
 F1              0.0148     0.0017       8.905       79.302
 C14             0.0542     0.0019      29.279      857.250
                                                ============
               Sum((d/s)**2) for starred atoms       20.569
 Chi-squared at 95% for  3 degrees of freedom:  7.81
 The group of atoms deviates significantly from planarity
 Plane  5
 m1 =  -0.2350(1)
 m2 =  -0.9696(2)
 m3 =  -0.0685(8)
 D  = -12.925(6)
 Atom              d          s           d/s      (d/s)**2
 C22   *         0.0014     0.0018       0.732        0.536
 C23   *        -0.0006     0.0021      -0.301        0.091
 C24   *        -0.0019     0.0024      -0.785        0.616
 C25   *         0.0034     0.0025       1.368        1.872
 C26   *        -0.0015     0.0024      -0.645        0.416
 C27   *        -0.0009     0.0021      -0.411        0.169
 F1              0.0249     0.0017      14.969      224.077
 C21             0.0995     0.0018      54.152     2932.435
                                                ============
               Sum((d/s)**2) for starred atoms        3.699
 Chi-squared at 95% for  3 degrees of freedom:  7.81
 The group of atoms does not deviate significantly from planarity
 Dihedral angles formed by LSQ-planes
 Plane - plane            angle (s.u.)             angle (s.u.)
   1       2               2.53(7)                  177.47(7)
   1       3              61.34(7)                  118.66(7)
   1       4              39.45(7)                  140.55(7)
   1       5              36.49(8)                  143.51(8)
   2       3              60.42(7)                  119.58(7)
   2       4              36.94(7)                  143.06(7)
   2       5              33.97(7)                  146.03(7)
   3       4              58.65(7)                  121.35(7)
   3       5              56.90(7)                  123.10(7)
   4       5               3.29(7)                  176.71(7)
===========================================================================
;
loop_
    _geom_bond_atom_site_label_1
    _geom_bond_atom_site_label_2
    _geom_bond_site_symmetry_2
    _geom_bond_distance
    _geom_bond_publ_flag
    N1 C6 . 1.4551(19) ?
    N1 C2 . 1.4567(19) ?
    N1 C7 . 1.4612(19) ?
    O1 C4 . 1.2223(18) ?
    F1 C16 . 1.357(2) ?
    F2 C23 . 1.348(2) ?
    C2 C3 . 1.497(2) ?
    C2 H2A . 0.9700 ?
    C2 H2B . 0.9700 ?
    C3 C14 . 1.328(2) ?
    C3 C4 . 1.501(2) ?
    C4 C5 . 1.491(2) ?
    C5 C21 . 1.337(2) ?
    C5 C6 . 1.502(2) ?
    C6 H6A . 0.9700 ?
    C6 H6B . 0.9700 ?
    C7 C8 . 1.504(2) ?
    C7 H7A . 0.9700 ?
    C7 H7B . 0.9700 ?
    C8 C9 . 1.370(3) ?
    C8 C13 . 1.375(3) ?
    C9 C10 . 1.402(4) ?
    C9 H9 . 0.9300 ?
    C10 C11 . 1.358(4) ?
    C10 H10 . 0.9300 ?
    C11 C12 . 1.353(4) ?
    C11 H11 . 0.9300 ?
    C12 C13 . 1.370(3) ?
    C12 H12 . 0.9300 ?
    C13 H13 . 0.9300 ?
    C14 C15 . 1.465(2) ?
    C14 H14 . 0.9300 ?
    C15 C16 . 1.372(3) ?
    C15 C20 . 1.391(2) ?
    C16 C17 . 1.370(3) ?
    C17 C18 . 1.368(3) ?
    C17 H17 . 0.9300 ?
    C18 C19 . 1.374(3) ?
    C18 H18 . 0.9300 ?
    C19 C20 . 1.376(2) ?
    C19 H19 . 0.9300 ?
    C20 H20 . 0.9300 ?
    C21 C22 . 1.463(2) ?
    C21 H21 . 0.9300 ?
    C22 C23 . 1.386(2) ?
    C22 C27 . 1.388(2) ?
    C23 C24 . 1.366(3) ?
    C24 C25 . 1.367(3) ?
    C24 H24 . 0.9300 ?
    C25 C26 . 1.374(3) ?
    C25 H25 . 0.9300 ?
    C26 C27 . 1.375(3) ?
    C26 H26 . 0.9300 ?
    C27 H27 . 0.9300 ?
loop_
    _geom_angle_atom_site_label_1
    _geom_angle_atom_site_label_2
    _geom_angle_atom_site_label_3
    _geom_angle_site_symmetry_1
    _geom_angle_site_symmetry_3
    _geom_angle
    _geom_angle_publ_flag
    C6 N1 C2 . . 108.20(13) ?
    C6 N1 C7 . . 111.83(13) ?
    C2 N1 C7 . . 111.85(12) ?
    N1 C2 C3 . . 109.17(12) ?
    N1 C2 H2A . . 109.8 ?
    C3 C2 H2A . . 109.8 ?
    N1 C2 H2B . . 109.8 ?
    C3 C2 H2B . . 109.8 ?
    H2A C2 H2B . . 108.3 ?
    C14 C3 C2 . . 124.42(14) ?
    C14 C3 C4 . . 118.45(14) ?
    C2 C3 C4 . . 117.12(14) ?
    O1 C4 C5 . . 121.80(14) ?
    O1 C4 C3 . . 121.17(16) ?
    C5 C4 C3 . . 116.93(14) ?
    C21 C5 C4 . . 117.70(14) ?
    C21 C5 C6 . . 125.03(16) ?
    C4 C5 C6 . . 117.28(13) ?
    N1 C6 C5 . . 110.11(13) ?
    N1 C6 H6A . . 109.6 ?
    C5 C6 H6A . . 109.6 ?
    N1 C6 H6B . . 109.6 ?
    C5 C6 H6B . . 109.6 ?
    H6A C6 H6B . . 108.2 ?
    N1 C7 C8 . . 112.87(13) ?
    N1 C7 H7A . . 109.0 ?
    C8 C7 H7A . . 109.0 ?
    N1 C7 H7B . . 109.0 ?
    C8 C7 H7B . . 109.0 ?
    H7A C7 H7B . . 107.8 ?
    C9 C8 C13 . . 118.18(19) ?
    C9 C8 C7 . . 120.25(18) ?
    C13 C8 C7 . . 121.45(17) ?
    C8 C9 C10 . . 120.5(2) ?
    C8 C9 H9 . . 119.8 ?
    C10 C9 H9 . . 119.8 ?
    C11 C10 C9 . . 119.6(3) ?
    C11 C10 H10 . . 120.2 ?
    C9 C10 H10 . . 120.2 ?
    C12 C11 C10 . . 120.1(3) ?
    C12 C11 H11 . . 119.9 ?
    C10 C11 H11 . . 119.9 ?
    C11 C12 C13 . . 120.5(3) ?
    C11 C12 H12 . . 119.8 ?
    C13 C12 H12 . . 119.8 ?
    C12 C13 C8 . . 121.1(2) ?
    C12 C13 H13 . . 119.4 ?
    C8 C13 H13 . . 119.4 ?
    C3 C14 C15 . . 127.77(15) ?
    C3 C14 H14 . . 116.1 ?
    C15 C14 H14 . . 116.1 ?
    C16 C15 C20 . . 115.62(16) ?
    C16 C15 C14 . . 121.18(16) ?
    C20 C15 C14 . . 123.11(17) ?
    F1 C16 C17 . . 117.83(19) ?
    F1 C16 C15 . . 117.70(16) ?
    C17 C16 C15 . . 124.47(19) ?
    C18 C17 C16 . . 118.1(2) ?
    C18 C17 H17 . . 121.0 ?
    C16 C17 H17 . . 121.0 ?
    C17 C18 C19 . . 120.20(19) ?
    C17 C18 H18 . . 119.9 ?
    C19 C18 H18 . . 119.9 ?
    C18 C19 C20 . . 120.09(19) ?
    C18 C19 H19 . . 120.0 ?
    C20 C19 H19 . . 120.0 ?
    C19 C20 C15 . . 121.52(19) ?
    C19 C20 H20 . . 119.2 ?
    C15 C20 H20 . . 119.2 ?
    C5 C21 C22 . . 128.35(16) ?
    C5 C21 H21 . . 115.8 ?
    C22 C21 H21 . . 115.8 ?
    C23 C22 C27 . . 115.28(16) ?
    C23 C22 C21 . . 120.75(17) ?
    C27 C22 C21 . . 123.82(15) ?
    F2 C23 C24 . . 118.37(17) ?
    F2 C23 C22 . . 117.63(17) ?
    C24 C23 C22 . . 124.0(2) ?
    C23 C24 C25 . . 118.71(19) ?
    C23 C24 H24 . . 120.6 ?
    C25 C24 H24 . . 120.6 ?
    C24 C25 C26 . . 120.0(2) ?
    C24 C25 H25 . . 120.0 ?
    C26 C25 H25 . . 120.0 ?
    C25 C26 C27 . . 120.1(2) ?
    C25 C26 H26 . . 120.0 ?
    C27 C26 H26 . . 120.0 ?
    C26 C27 C22 . . 121.99(18) ?
    C26 C27 H27 . . 119.0 ?
    C22 C27 H27 . . 119.0 ?
loop_
    _geom_torsion_atom_site_label_1
    _geom_torsion_atom_site_label_2
    _geom_torsion_atom_site_label_3
    _geom_torsion_atom_site_label_4
    _geom_torsion_site_symmetry_1
    _geom_torsion_site_symmetry_2
    _geom_torsion_site_symmetry_3
    _geom_torsion_site_symmetry_4
    _geom_torsion
    _geom_torsion_publ_flag
    C6 N1 C2 C3 . . . . -69.01(16) ?
    C7 N1 C2 C3 . . . . 167.39(13) ?
    N1 C2 C3 C14 . . . . -149.89(16) ?
    N1 C2 C3 C4 . . . . 28.8(2) ?
    C14 C3 C4 O1 . . . . 6.7(2) ?
    C2 C3 C4 O1 . . . . -172.07(15) ?
    C14 C3 C4 C5 . . . . -169.87(14) ?
    C2 C3 C4 C5 . . . . 11.4(2) ?
    O1 C4 C5 C21 . . . . -9.8(2) ?
    C3 C4 C5 C21 . . . . 166.67(14) ?
    O1 C4 C5 C6 . . . . 169.55(15) ?
    C3 C4 C5 C6 . . . . -13.9(2) ?
    C2 N1 C6 C5 . . . . 66.60(16) ?
    C7 N1 C6 C5 . . . . -169.78(12) ?
    C21 C5 C6 N1 . . . . 155.39(15) ?
    C4 C5 C6 N1 . . . . -23.94(19) ?
    C6 N1 C7 C8 . . . . 75.65(17) ?
    C2 N1 C7 C8 . . . . -162.82(14) ?
    N1 C7 C8 C9 . . . . -153.28(15) ?
    N1 C7 C8 C13 . . . . 30.8(2) ?
    C13 C8 C9 C10 . . . . 0.8(3) ?
    C7 C8 C9 C10 . . . . -175.21(17) ?
    C8 C9 C10 C11 . . . . -0.7(3) ?
    C9 C10 C11 C12 . . . . 0.2(4) ?
    C10 C11 C12 C13 . . . . 0.1(4) ?
    C11 C12 C13 C8 . . . . 0.1(3) ?
    C9 C8 C13 C12 . . . . -0.5(3) ?
    C7 C8 C13 C12 . . . . 175.46(17) ?
    C2 C3 C14 C15 . . . . -6.0(3) ?
    C4 C3 C14 C15 . . . . 175.34(16) ?
    C3 C14 C15 C16 . . . . 147.49(19) ?
    C3 C14 C15 C20 . . . . -36.2(3) ?
    C20 C15 C16 F1 . . . . -179.24(16) ?
    C14 C15 C16 F1 . . . . -2.6(3) ?
    C20 C15 C16 C17 . . . . 0.9(3) ?
    C14 C15 C16 C17 . . . . 177.48(18) ?
    F1 C16 C17 C18 . . . . 179.90(19) ?
    C15 C16 C17 C18 . . . . -0.2(3) ?
    C16 C17 C18 C19 . . . . -0.7(3) ?
    C17 C18 C19 C20 . . . . 0.9(3) ?
    C18 C19 C20 C15 . . . . -0.2(3) ?
    C16 C15 C20 C19 . . . . -0.7(3) ?
    C14 C15 C20 C19 . . . . -177.20(17) ?
    C4 C5 C21 C22 . . . . -172.85(15) ?
    C6 C5 C21 C22 . . . . 7.8(3) ?
    C5 C21 C22 C23 . . . . -151.13(17) ?
    C5 C21 C22 C27 . . . . 33.5(3) ?
    C27 C22 C23 F2 . . . . -179.31(16) ?
    C21 C22 C23 F2 . . . . 5.0(3) ?
    C27 C22 C23 C24 . . . . 0.1(3) ?
    C21 C22 C23 C24 . . . . -175.57(17) ?
    F2 C23 C24 C25 . . . . 179.65(19) ?
    C22 C23 C24 C25 . . . . 0.2(3) ?
    C23 C24 C25 C26 . . . . -0.5(3) ?
    C24 C25 C26 C27 . . . . 0.5(3) ?
    C25 C26 C27 C22 . . . . -0.2(3) ?
    C23 C22 C27 C26 . . . . -0.2(3) ?
    C21 C22 C27 C26 . . . . 175.40(18) ?
loop_
    _geom_hbond_atom_site_label_D
    _geom_hbond_atom_site_label_H
    _geom_hbond_atom_site_label_A
    _geom_hbond_site_symmetry_A
    _geom_hbond_distance_DH
    _geom_hbond_distance_HA
    _geom_hbond_distance_DA
    _geom_hbond_angle_DHA
    _geom_hbond_publ_flag
    C14 H14 O1 . 0.93 2.40 2.772(2) 104 y
    C21 H21 O1 . 0.93 2.39 2.768(2) 104 y
    C7 H7B Cg2 2_677 0.97 2.78 3.7315(19) 168 y
    C13 H13 N1 . 0.93 2.56 2.873(3) 100 y
