# Supplementary material for: (3E,5E)-1-Benzyl-3,5-bis­(2-fluoro­benzyl­idene)piperidin-4-one
Source: Acta Crystallogr Sect E Struct Rep Online. 2009 Oct 7;65(Pt 11):o2667. doi: 10.1107/S1600536809039609 (PMC2970975; doi:10.1107/S1600536809039609)
Supplement: Supplementary file 2 [file e-65-o2667-Isup2.hkl]

#
# h,k,l, Fc-squared, Fo-squared, sigma(Fo-squared) and status flag
#
data_I
_shelx_title ' new in P-1'
_shelx_refln_list_code          4
_shelx_F_calc_maximum      122.08
_exptl_crystal_F_000       420.00
_reflns_d_resolution_high  0.7858
 
loop_
 _symmetry_equiv_pos_as_xyz
 'x, y, z'
 '-x, -y, -z'
 
_cell_length_a     6.7738
_cell_length_b    12.5652
_cell_length_c    12.8535
_cell_angle_alpha  71.051
_cell_angle_beta   88.057
_cell_angle_gamma  89.117
 
_shelx_F_squared_multiplier     1.000
 
loop_
 _refln_index_h
 _refln_index_k
 _refln_index_l
 _refln_F_squared_calc
 _refln_F_squared_meas
 _refln_F_squared_sigma
 _refln_observed_status
   1   0   0      203.48      194.87      2.21 o
   2   0   0      140.54      130.86      1.83 o
   3   0   0      328.30      335.98      4.03 o
   4   0   0      251.59      275.15      3.66 o
   5   0   0        8.34        8.19      0.80 o
   6   0   0      116.14      120.07      4.07 o
   7   0   0        0.79       -0.09      1.42 o
   8   0   0        1.65        1.84      2.03 o
  -8   1   0        0.92        7.74      2.66 o
  -7   1   0        1.09        1.96      1.48 o
  -6   1   0        0.42       -0.44      1.28 o
  -5   1   0       12.46       14.42      0.96 o
  -4   1   0      136.36      156.52      2.72 o
  -3   1   0       16.24       12.38      0.69 o
  -2   1   0        4.39        3.91      0.62 o
  -1   1   0      124.05      119.68      1.41 o
   1   1   0     1631.96     1560.26     14.34 o
   2   1   0      300.29      295.96      3.48 o
   3   1   0        4.83        2.63      0.50 o
   4   1   0       17.77       18.99      1.05 o
   5   1   0       16.22       14.84      0.98 o
   6   1   0      129.10      131.95      4.24 o
   7   1   0        8.50        5.45      1.88 o
   8   1   0        0.37        2.92      2.08 o
  -8   2   0        1.58        1.28      2.02 o
  -7   2   0       24.55       19.53      2.40 o
  -6   2   0       10.29       10.22      1.74 o
  -5   2   0       51.20       51.20      1.33 o
  -4   2   0       28.58       31.09      1.02 o
  -3   2   0        5.22        3.61      0.49 o
  -2   2   0      184.77      184.69      2.28 o
  -1   2   0      176.98      198.88      2.01 o
   0   2   0       13.60       12.74      0.54 o
   1   2   0     1277.02     1189.09     12.04 o
   2   2   0      261.58      226.81      2.73 o
   3   2   0      415.71      444.74      4.86 o
   4   2   0        0.89        1.05      0.63 o
   5   2   0      127.98      128.09      2.44 o
   6   2   0        0.77        1.43      1.34 o
   7   2   0       19.69       15.91      2.13 o
   8   2   0        0.96        0.31      2.94 o
  -8   3   0        8.52       11.41      2.87 o
  -7   3   0        0.54        0.24      1.44 o
  -6   3   0      201.84      210.85      4.95 o
  -5   3   0       25.74       23.09      0.93 o
  -4   3   0       67.25       72.30      1.52 o
  -3   3   0      144.02      157.06      2.11 o
  -2   3   0      162.55      148.42      1.96 o
  -1   3   0      472.74      447.18      4.37 o
   0   3   0     8356.35     8070.20     78.37 o
   1   3   0      776.87      766.37      8.22 o
   2   3   0       20.62       16.82      0.78 o
   3   3   0     1412.22     1483.23     15.35 o
   4   3   0       59.88       61.30      1.66 o
   5   3   0        4.15        2.42      0.71 o
   6   3   0        0.00        0.51      1.32 o
   7   3   0        8.81       13.27      2.08 o
   8   3   0        4.28        0.52      2.20 o
  -8   4   0        0.00        3.90      3.39 o
  -7   4   0        0.26       -0.57      1.53 o
  -6   4   0       81.23       93.11      3.86 o
  -5   4   0       90.33       88.56      2.12 o
  -4   4   0        1.06        2.39      0.58 o
  -3   4   0      128.02      113.95      1.96 o
  -2   4   0      497.29      456.43      4.43 o
  -1   4   0      460.29      458.12      5.09 o
   0   4   0        5.78        9.37      0.75 o
   1   4   0        9.42        8.34      0.74 o
   2   4   0      210.27      223.39      3.03 o
   3   4   0      513.26      568.43      8.47 o
   4   4   0       44.77       39.38      1.55 o
   5   4   0       10.51       12.18      1.08 o
   6   4   0        5.77        7.75      1.98 o
   7   4   0        7.88        7.79      2.45 o
   8   4   0        3.59        0.25      2.89 o
  -8   5   0        0.52       -1.16      3.46 o
  -7   5   0       33.08       37.28      2.99 o
  -6   5   0      107.54      115.23      4.66 o
  -5   5   0      226.83      230.80      4.26 o
  -4   5   0        2.14        1.13      0.69 o
  -3   5   0       88.94       76.76      2.94 o
  -2   5   0       17.28       15.56      1.12 o
  -1   5   0        4.75        4.39      0.64 o
   0   5   0        1.08        0.62      0.52 o
   1   5   0       16.86       14.60      0.88 o
   2   5   0      200.36      204.79      3.59 o
   3   5   0       70.37       71.16      1.89 o
   4   5   0       98.50      115.31      2.75 o
   5   5   0        6.59        2.97      1.09 o
   6   5   0        9.52        5.02      2.20 o
   7   5   0        0.41       -1.60      1.86 o
   8   5   0        0.39        1.14      2.89 o
  -7   6   0        7.53        9.52      2.89 o
  -6   6   0        7.63        9.07      2.00 o
  -5   6   0       33.60       35.07      2.13 o
  -4   6   0        9.77        9.92      1.18 o
  -3   6   0        0.59        0.40      0.76 o
  -2   6   0       72.31       67.36      1.81 o
  -1   6   0       30.39       32.15      1.34 o
   0   6   0      373.75      420.22      5.26 o
   1   6   0       72.83       72.67      1.97 o
   2   6   0       23.45       25.41      1.44 o
   3   6   0       16.24       19.53      2.18 o
   4   6   0        0.14        0.24      0.87 o
   5   6   0       30.25       30.34      2.95 o
   6   6   0       13.45       16.27      2.73 o
   7   6   0        3.96        2.83      3.13 o
  -7   7   0       17.70       22.16      5.11 o
  -6   7   0        8.85        8.53      2.06 o
  -5   7   0        3.08        1.76      1.39 o
  -4   7   0       11.05       13.40      1.31 o
  -3   7   0       72.30       70.19      2.26 o
  -2   7   0       26.45       23.64      1.28 o
  -1   7   0      472.83      491.19      7.07 o
   0   7   0       58.05       64.96      2.16 o
   1   7   0       10.59       11.38      1.19 o
   2   7   0       28.30       30.54      2.25 o
   3   7   0        0.20        0.46      0.99 o
   4   7   0        2.05        1.40      0.98 o
   5   7   0       20.63       20.35      2.79 o
   6   7   0        6.80        5.48      2.25 o
   7   7   0        0.40       -1.60      2.85 o
  -7   8   0        1.56        8.82      4.11 o
  -6   8   0        0.05       -1.49      1.97 o
  -5   8   0       85.04       80.89      3.72 o
  -4   8   0      148.56      138.49      3.45 o
  -3   8   0       16.32       19.72      1.39 o
  -2   8   0        1.45        1.44      0.86 o
  -1   8   0       21.25       24.69      1.88 o
   0   8   0        1.85        1.07      1.09 o
   1   8   0        1.11        2.06      1.13 o
   2   8   0       31.89       32.14      2.02 o
   3   8   0        0.01       -0.67      1.12 o
   4   8   0       16.59       18.71      1.62 o
   5   8   0       32.30       20.05      3.00 o
   6   8   0        5.03        3.41      3.08 o
   7   8   0       13.78       14.32      4.46 o
  -6   9   0        2.82        9.17      3.64 o
  -5   9   0        7.26        6.78      2.41 o
  -4   9   0        6.72        7.10      1.36 o
  -3   9   0        0.86        0.88      1.07 o
  -2   9   0        4.06        1.44      1.25 o
  -1   9   0       55.88       53.58      2.56 o
   0   9   0        2.31        3.38      1.28 o
   1   9   0      125.96      121.44      3.74 o
   2   9   0      118.87      116.06      3.70 o
   3   9   0       11.36       12.54      1.74 o
   4   9   0        0.57       -0.10      1.20 o
   5   9   0        6.52       11.16      3.76 o
   6   9   0        0.17       -0.52      2.75 o
  -6  10   0        0.25        3.15      3.50 o
  -5  10   0        1.58        0.59      3.18 o
  -4  10   0       13.00       15.28      2.33 o
  -3  10   0        0.15       -1.07      1.07 o
  -2  10   0        3.86        3.84      1.32 o
  -1  10   0        5.04        4.53      1.43 o
   0  10   0       10.56       12.49      1.92 o
   1  10   0       78.53       71.60      3.14 o
   2  10   0        9.00        7.65      1.61 o
   3  10   0        1.96        1.52      1.40 o
   4  10   0        1.35        1.38      1.61 o
   5  10   0        2.30        0.67      2.90 o
   6  10   0        0.74        4.82      3.49 o
  -5  11   0        4.67        2.87      3.38 o
  -4  11   0        0.08        1.61      2.23 o
  -3  11   0       22.28       20.62      2.55 o
  -2  11   0        3.05        2.52      1.31 o
  -1  11   0        9.00        3.49      1.52 o
   0  11   0        5.55        5.71      2.00 o
   1  11   0       43.57       53.44      3.01 o
   2  11   0        0.04        1.49      1.76 o
   3  11   0       52.75       46.46      4.35 o
   4  11   0        1.17        1.56      2.59 o
   5  11   0        0.80       -0.18      3.09 o
  -5  12   0        0.14        0.19      3.34 o
  -4  12   0        0.05        0.36      3.12 o
  -3  12   0        1.55        1.43      2.36 o
  -2  12   0       10.29       10.35      2.81 o
  -1  12   0        4.91        4.84      2.75 o
   0  12   0       10.22        6.75      2.80 o
   1  12   0        9.54        9.17      5.48 o
   2  12   0       13.09       14.73      3.25 o
   3  12   0       10.10       20.33      3.84 o
   4  12   0        0.76        0.48      3.53 o
   5  12   0        6.65        2.97      3.82 o
  -4  13   0        0.89        4.98      4.79 o
  -3  13   0       28.55       31.52      4.46 o
  -2  13   0        0.12        1.27      5.93 o
  -1  13   0        0.02        4.03      2.80 o
   0  13   0       24.86       27.46      4.08 o
   1  13   0       16.55       19.41      3.62 o
   2  13   0        8.50       10.63      3.51 o
   3  13   0        9.56        6.41      3.32 o
   4  13   0        3.14        5.65      4.16 o
  -3  14   0       14.58        8.21      5.46 o
  -2  14   0        0.48       -1.02      2.57 o
  -1  14   0        0.41        3.09      3.08 o
   0  14   0        1.57       -2.45      2.45 o
   1  14   0       12.23       13.40      3.77 o
   2  14   0        0.00        1.70      3.01 o
   3  14   0        2.05        2.79      3.45 o
  -1  15   0        0.49       -1.50      2.77 o
   0  15   0        0.08        9.21      3.68 o
   1  15   0        1.20       -0.55      3.44 o
  -2 -14   1        2.48        2.03      4.74 o
  -1 -14   1        0.14       -2.24      6.47 o
   0 -14   1        6.56       14.95      3.97 o
   1 -14   1        1.90        0.46      5.50 o
   2 -14   1        0.33        1.48      4.24 o
  -4 -13   1       14.60       18.22      5.69 o
  -3 -13   1        5.30        0.34      2.82 o
  -2 -13   1        5.71        6.67      3.81 o
  -1 -13   1        0.34       -0.66      2.73 o
   0 -13   1        0.61        0.97      2.65 o
   1 -13   1       10.81       11.77      6.24 o
   2 -13   1        4.77        1.55      5.25 o
   3 -13   1       17.46       30.70      6.60 o
   4 -13   1        1.55        3.37      4.27 o
  -4 -12   1        0.74        0.69      2.73 o
  -3 -12   1       13.87       20.99      3.92 o
  -2 -12   1       10.24        9.18      3.03 o
  -1 -12   1       44.73       42.19      4.40 o
   0 -12   1        5.48        3.81      2.49 o
   1 -12   1        4.51        4.46      2.49 o
   2 -12   1        2.30        1.04      3.20 o
   3 -12   1        0.02       -0.37      2.46 o
   4 -12   1        3.96       -3.23      3.23 o
  -5 -11   1        1.35        5.67      4.46 o
  -4 -11   1        0.01       -2.53      2.53 o
  -3 -11   1       14.70       13.02      3.21 o
  -2 -11   1        0.17       -0.50      2.91 o
  -1 -11   1        0.96        1.21      2.68 o
   0 -11   1        9.67       15.10      2.74 o
   1 -11   1        1.86       -0.36      1.33 o
   2 -11   1       20.47       22.45      2.30 o
   3 -11   1        0.12        1.25      2.01 o
   4 -11   1       15.51       15.88      4.79 o
   5 -11   1        0.55       -2.93      2.93 o
  -6 -10   1        0.08       -1.08      3.23 o
  -5 -10   1        1.68        6.54      3.81 o
  -4 -10   1        0.18        2.95      2.42 o
  -3 -10   1        2.89        4.14      1.96 o
  -2 -10   1       25.63       33.43      2.46 o
  -1 -10   1      157.51      164.67      6.92 o
   0 -10   1        0.12       -0.95      1.50 o
   1 -10   1      115.01      115.84      3.94 o
   2 -10   1        0.06       -0.48      1.03 o
   3 -10   1        0.22        0.67      1.20 o
   4 -10   1       49.06       52.84      3.34 o
   5 -10   1        0.23        0.56      2.89 o
   6 -10   1        0.20       -0.31      3.42 o
  -6  -9   1        1.80        3.64      3.37 o
  -5  -9   1        7.07        6.87      3.53 o
  -4  -9   1        5.62        7.57      2.27 o
  -3  -9   1        2.61        2.21      1.39 o
  -2  -9   1      448.58      477.47      8.73 o
  -1  -9   1      139.66      131.98      4.86 o
   0  -9   1        1.31        1.65      1.09 o
   1  -9   1       78.17       84.14      4.59 o
   2  -9   1       11.16       14.37      1.48 o
   3  -9   1        1.08        2.60      1.16 o
   4  -9   1       48.30       43.75      3.55 o
   5  -9   1        5.97        5.26      2.23 o
   6  -9   1        1.03        1.40      3.33 o
  -7  -8   1        0.12        0.08      2.79 o
  -6  -8   1        0.13        1.86      2.93 o
  -5  -8   1        1.53        1.68      2.79 o
  -4  -8   1        8.85        7.34      1.36 o
  -3  -8   1      106.40      105.17      3.16 o
  -2  -8   1       29.33       21.03      1.82 o
  -1  -8   1       10.82       13.17      1.66 o
   0  -8   1        5.57        4.13      1.49 o
   1  -8   1      107.09      111.76      3.37 o
   2  -8   1      137.30      138.10      3.05 o
   3  -8   1        6.80        4.93      1.03 o
   4  -8   1       16.66       19.82      1.75 o
   5  -8   1        2.53        1.63      1.98 o
   6  -8   1        0.16        0.56      1.94 o
   7  -8   1        0.54        0.84      3.29 o
  -7  -7   1        3.55       10.01      3.83 o
  -6  -7   1        0.00       -0.85      2.63 o
  -5  -7   1       32.20       27.95      2.43 o
  -4  -7   1        3.96        3.53      1.16 o
  -3  -7   1       17.35       15.39      1.41 o
  -2  -7   1       21.49       23.13      1.76 o
  -1  -7   1       13.20       14.17      1.45 o
   0  -7   1      146.52      162.36      3.95 o
   1  -7   1        0.06       -0.52      0.77 o
   2  -7   1       63.47       60.74      1.92 o
   3  -7   1      376.90      388.63      5.47 o
   4  -7   1      147.87      140.83      3.23 o
   5  -7   1        0.81        0.97      1.41 o
   6  -7   1        3.63        2.27      2.01 o
   7  -7   1        1.64        2.51      3.19 o
  -7  -6   1        9.29       11.65      3.87 o
  -6  -6   1        2.13        0.82      1.84 o
  -5  -6   1        5.60        4.47      1.23 o
  -4  -6   1        0.23        0.18      0.94 o
  -3  -6   1       11.88       11.80      1.61 o
  -2  -6   1      216.27      208.19      4.43 o
  -1  -6   1        6.67        5.83      1.39 o
   0  -6   1        3.56        2.59      1.07 o
   1  -6   1      401.28      419.67      5.58 o
   2  -6   1      107.66      114.36      2.23 o
   3  -6   1        0.01        0.10      0.62 o
   4  -6   1        9.62        9.19      1.05 o
   5  -6   1        1.17       -0.56      1.04 o
   6  -6   1        0.12        0.17      1.49 o
   7  -6   1        9.51       11.37      2.64 o
  -8  -5   1        2.56        2.49      3.29 o
  -7  -5   1       30.03       20.92      4.45 o
  -6  -5   1       31.84       25.80      3.14 o
  -5  -5   1        7.38        4.22      1.15 o
  -4  -5   1      163.24      175.24      4.49 o
  -3  -5   1        0.49        0.13      0.70 o
  -2  -5   1       74.87       93.37      2.43 o
  -1  -5   1       27.03       23.11      1.15 o
   0  -5   1        3.17        4.05      0.72 o
   1  -5   1     1445.94     1458.67     14.15 o
   2  -5   1      746.85      731.71      7.70 o
   3  -5   1       89.17       87.50      1.91 o
   4  -5   1      195.68      203.21      3.44 o
   5  -5   1       10.07       11.80      1.41 o
   6  -5   1        0.13        0.72      1.44 o
   7  -5   1        2.10       -0.25      1.66 o
   8  -5   1       10.97       15.70      4.39 o
  -8  -4   1        0.69       -0.38      3.08 o
  -7  -4   1        0.01       -2.37      2.37 o
  -6  -4   1       30.10       27.81      3.07 o
  -5  -4   1       99.13      104.77      2.92 o
  -4  -4   1       14.45       12.33      1.33 o
  -3  -4   1      318.87      342.34      5.22 o
  -2  -4   1      150.61      156.25      2.75 o
  -1  -4   1       77.43       73.82      1.94 o
   0  -4   1      344.50      323.61      5.52 o
   1  -4   1      112.61      112.58      2.38 o
   2  -4   1      157.03      150.53      2.25 o
   3  -4   1       65.41       65.24      1.74 o
   4  -4   1        6.80        7.75      0.76 o
   5  -4   1      175.88      171.08      3.88 o
   6  -4   1       17.37       21.71      2.95 o
   7  -4   1        0.76        2.94      1.60 o
   8  -4   1       11.41       10.01      2.73 o
  -8  -3   1        6.24        8.31      3.74 o
  -7  -3   1        5.10        5.60      1.87 o
  -6  -3   1        6.84        5.20      1.69 o
  -5  -3   1       45.50       50.12      3.34 o
  -4  -3   1       54.71       56.40      1.72 o
  -3  -3   1       13.97       16.03      1.32 o
  -2  -3   1      361.16      359.16      4.25 o
  -1  -3   1      268.83      287.05      3.76 o
   0  -3   1     2387.55     2302.63     22.96 o
   1  -3   1      244.25      245.66      2.95 o
   2  -3   1       64.91       79.33      1.32 o
   3  -3   1       10.62       10.12      0.64 o
   4  -3   1      141.60      138.37      2.27 o
   5  -3   1        0.34        1.28      0.73 o
   6  -3   1        4.86        4.25      1.50 o
   7  -3   1        0.48       -0.64      2.04 o
   8  -3   1        0.74        3.14      2.21 o
  -8  -2   1        0.35        4.44      3.34 o
  -7  -2   1        1.01        0.96      1.58 o
  -6  -2   1       16.21       25.74      2.29 o
  -5  -2   1      117.81      119.35      2.58 o
  -4  -2   1      929.92     1027.14     11.34 o
  -3  -2   1     1022.01     1113.69     11.02 o
  -2  -2   1      196.54      199.93      2.67 o
  -1  -2   1     1367.43     1452.16     14.71 o
   0  -2   1     1286.89     1194.67     12.14 o
   1  -2   1     1040.92      986.80      9.35 o
   2  -2   1      326.93      330.22      3.26 o
   3  -2   1      168.06      171.49      2.21 o
   4  -2   1        6.63        7.08      0.51 o
   5  -2   1      155.41      143.13      8.73 o
   6  -2   1      379.76      377.96      7.83 o
   7  -2   1       25.94       27.11      4.85 o
   8  -2   1        1.52        3.39      2.23 o
  -8  -1   1        2.75        0.60      2.18 o
  -7  -1   1       25.66       25.92      4.06 o
  -6  -1   1       62.79       58.33      3.04 o
  -5  -1   1       44.70       50.39      1.81 o
  -4  -1   1      351.76      356.18      5.18 o
  -3  -1   1       16.63       23.61      0.99 o
  -2  -1   1      736.18      710.68      7.66 o
  -1  -1   1      802.23      712.65      6.46 o
   0  -1   1      602.08      533.75      6.10 o
   1  -1   1       21.20       18.86      0.43 o
   2  -1   1     2528.45     2387.94     23.55 o
   3  -1   1       86.65       84.82      1.36 o
   4  -1   1        1.73        0.76      0.43 o
   5  -1   1       15.78       13.03      1.09 o
   6  -1   1      105.43       90.15      2.60 o
   7  -1   1       13.65       11.94      1.86 o
   8  -1   1        0.38        4.84      1.81 o
  -8   0   1        4.77        8.47      2.62 o
  -7   0   1       19.91       25.62      2.70 o
  -6   0   1        5.36        5.54      1.62 o
  -5   0   1        2.58        1.93      0.79 o
  -4   0   1       24.39       24.31      1.22 o
  -3   0   1      223.21      219.82      3.65 o
  -2   0   1      149.74      157.08      2.27 o
  -1   0   1       77.76       63.48      1.09 o
   2   0   1      490.21      484.60      6.25 o
   3   0   1      290.29      286.48      4.22 o
   4   0   1       95.50       92.77      2.19 o
   5   0   1       38.39       37.44      3.41 o
   6   0   1       87.85       83.36      2.99 o
   7   0   1       19.41       20.41      2.16 o
   8   0   1        0.28        1.39      1.67 o
  -8   1   1        0.22        1.30      2.26 o
  -7   1   1       14.26       16.56      2.30 o
  -6   1   1      161.51      174.18      5.14 o
  -5   1   1        3.58        7.89      0.97 o
  -4   1   1       70.54       86.04      2.09 o
  -3   1   1      126.85      115.25      3.28 o
  -2   1   1      119.69      108.30      1.79 o
  -1   1   1    14904.09    13156.92    128.49 o
   0   1   1     1425.62     1317.99     23.12 o
   1   1   1      304.26      275.09      3.29 o
   2   1   1       54.45       48.41      0.98 o
   3   1   1       84.79       87.67      1.53 o
   4   1   1        7.90        8.07      0.86 o
   5   1   1        9.17        7.79      0.92 o
   6   1   1        8.06        9.20      1.03 o
   7   1   1        3.93        5.54      1.68 o
   8   1   1        0.15       -1.29      1.58 o
  -8   2   1        0.01       -2.59      2.59 o
  -7   2   1        9.24        9.43      2.01 o
  -6   2   1       20.80       18.98      3.02 o
  -5   2   1      160.19      169.08      3.32 o
  -4   2   1        3.32        1.86      0.68 o
  -3   2   1      568.75      573.75      6.62 o
  -2   2   1      495.96      458.62      5.28 o
  -1   2   1      155.12      188.98      2.58 o
   0   2   1      560.19      498.37      5.41 o
   1   2   1     1143.20     1086.18      9.40 o
   2   2   1       20.78       24.70      0.64 o
   3   2   1       89.98       94.39      1.45 o
   4   2   1      143.42      143.54      2.12 o
   5   2   1      181.06      164.18      3.49 o
   6   2   1        2.57        6.29      1.90 o
   7   2   1        6.56        6.13      1.98 o
   8   2   1        0.46        0.49      1.92 o
  -8   3   1        1.68        3.91      3.42 o
  -7   3   1        5.27        2.44      2.32 o
  -6   3   1        0.02       -0.87      0.87 o
  -5   3   1        5.57        3.89      0.78 o
  -4   3   1       23.10       29.58      1.17 o
  -3   3   1      235.95      242.87      3.18 o
  -2   3   1      201.84      197.37      2.60 o
  -1   3   1     4205.16     4087.60     34.17 o
   0   3   1     9148.23     8668.91     77.52 o
   1   3   1    10741.30    10583.86     95.28 o
   2   3   1       42.64       36.77      0.90 o
   3   3   1      591.91      666.54      6.77 o
   4   3   1      216.45      241.09      3.07 o
   5   3   1       40.83       43.55      1.68 o
   6   3   1       75.19       73.12      2.54 o
   7   3   1       53.61       48.72      7.40 o
   8   3   1        2.00        2.30      1.98 o
  -8   4   1        0.01        0.47      2.92 o
  -7   4   1        0.00        1.72      1.72 o
  -6   4   1       35.65       33.95      1.99 o
  -5   4   1        2.88        2.61      0.79 o
  -4   4   1        4.88        4.96      0.75 o
  -3   4   1       96.33      114.20      2.21 o
  -2   4   1       67.11       70.03      1.52 o
  -1   4   1      148.65      130.67      1.91 o
   0   4   1     1942.77     1833.67     16.98 o
   1   4   1     1611.46     1620.38     15.21 o
   2   4   1      513.96      529.40      5.27 o
   3   4   1      317.10      361.26      4.34 o
   4   4   1       55.17       64.24      2.20 o
   5   4   1       20.49       21.12      1.54 o
   6   4   1       39.36       42.28      2.91 o
   7   4   1       15.13       15.13      2.47 o
   8   4   1        1.49        2.86      2.92 o
  -8   5   1        0.60       -2.45      3.24 o
  -7   5   1       16.62       13.70      2.84 o
  -6   5   1      128.34      127.76      4.54 o
  -5   5   1       58.00       60.44      1.73 o
  -4   5   1       91.04       89.09      1.97 o
  -3   5   1       76.83       76.79      2.31 o
  -2   5   1      457.84      455.84      5.28 o
  -1   5   1      324.27      302.43      5.16 o
   0   5   1      107.94      102.74      2.03 o
   1   5   1      664.98      611.57      6.72 o
   2   5   1      303.91      372.19      4.46 o
   3   5   1        3.10        4.88      0.66 o
   4   5   1        8.47       10.03      0.87 o
   5   5   1       61.25       59.00      2.43 o
   6   5   1        0.11        0.43      1.35 o
   7   5   1        0.05       -1.60      1.79 o
   8   5   1        0.40        1.53      2.85 o
  -7   6   1       31.89       39.11      5.72 o
  -6   6   1       26.63       24.30      2.58 o
  -5   6   1       61.21       64.32      1.89 o
  -4   6   1        6.57        5.45      0.84 o
  -3   6   1       51.32       53.13      1.91 o
  -2   6   1      152.25      144.44      2.50 o
  -1   6   1      137.88      134.30      2.57 o
   0   6   1      339.60      379.50      4.72 o
   1   6   1     2512.41     2573.10     28.06 o
   2   6   1       83.15       86.51      2.24 o
   3   6   1        6.92        9.33      0.86 o
   4   6   1      128.82      139.72      2.78 o
   5   6   1       11.18        9.40      1.78 o
   6   6   1        4.42        2.30      1.85 o
   7   6   1        0.04        0.79      1.93 o
   8   6   1        0.09       -0.67      2.68 o
  -7   7   1        0.54        3.49      3.56 o
  -6   7   1       41.81       50.92      4.18 o
  -5   7   1       36.67       43.19      2.17 o
  -4   7   1        6.41        4.87      0.95 o
  -3   7   1       49.07       49.96      1.76 o
  -2   7   1      265.70      245.30      3.67 o
  -1   7   1       59.96       47.98      2.59 o
   0   7   1       44.70       35.05      1.62 o
   1   7   1       55.77       62.52      1.94 o
   2   7   1       24.35       23.69      1.34 o
   3   7   1        9.59        8.50      1.02 o
   4   7   1       66.56       71.42      2.35 o
   5   7   1       21.96       21.14      3.41 o
   6   7   1        0.19       -0.06      1.75 o
   7   7   1        0.31       -2.15      2.15 o
  -7   8   1        9.70       13.91      4.61 o
  -6   8   1        4.78       10.57      3.94 o
  -5   8   1        4.25        3.83      1.67 o
  -4   8   1      207.15      225.48      4.61 o
  -3   8   1      128.54      114.88      3.08 o
  -2   8   1      161.12      164.55      3.34 o
  -1   8   1       93.65      102.67      3.19 o
   0   8   1        9.65       10.25      1.22 o
   1   8   1       77.72       80.40      2.82 o
   2   8   1       29.29       32.56      1.95 o
   3   8   1       10.96       11.80      1.43 o
   4   8   1        0.57        2.19      1.01 o
   5   8   1       18.41       15.63      2.60 o
   6   8   1        2.58        4.63      3.03 o
   7   8   1        6.54        1.38      2.74 o
  -6   9   1        0.47       -1.62      3.12 o
  -5   9   1        1.62        3.01      1.65 o
  -4   9   1       25.15       32.64      2.02 o
  -3   9   1       48.19       48.28      2.28 o
  -2   9   1       26.00       28.85      1.81 o
  -1   9   1       30.09       30.14      2.40 o
   0   9   1        0.24       -0.81      0.99 o
   1   9   1        1.77        1.29      1.11 o
   2   9   1       26.65       29.88      2.09 o
   3   9   1       60.26       60.07      2.95 o
   4   9   1       84.03       78.81      3.07 o
   5   9   1        1.47        1.92      2.07 o
   6   9   1        6.99       10.86      3.76 o
   7   9   1        5.25        6.63      3.48 o
  -6  10   1        0.42        0.10      3.49 o
  -5  10   1        0.68        5.53      3.53 o
  -4  10   1        0.97        0.35      1.33 o
  -3  10   1       32.07       28.84      2.00 o
  -2  10   1       31.71       33.21      2.03 o
  -1  10   1       52.30       52.44      5.71 o
   0  10   1       14.88       15.22      1.80 o
   1  10   1       27.35       24.54      2.05 o
   2  10   1        7.02        6.87      1.50 o
   3  10   1       38.49       35.03      2.42 o
   4  10   1        5.39        7.48      2.07 o
   5  10   1        0.51       -2.19      2.19 o
   6  10   1        1.09       -0.99      2.42 o
  -6  11   1        0.64       -0.51      3.49 o
  -5  11   1        1.92        2.44      3.38 o
  -4  11   1       12.76       11.48      3.27 o
  -3  11   1        0.00        1.58      2.53 o
  -2  11   1        2.98        3.43      1.34 o
  -1  11   1       37.60       36.37      2.52 o
   0  11   1        6.44        6.93      1.69 o
   1  11   1       15.59       19.56      2.13 o
   2  11   1        1.68        5.07      1.52 o
   3  11   1        0.09        1.48      1.75 o
   4  11   1        0.03       -2.13      2.13 o
   5  11   1        5.78        5.04      3.29 o
   6  11   1        0.51        4.37      3.49 o
  -5  12   1        0.80       -0.64      3.85 o
  -4  12   1       37.79       50.24      4.89 o
  -3  12   1        0.91       -2.50      2.60 o
  -2  12   1        6.72        7.81      5.73 o
  -1  12   1        2.29        0.58      2.19 o
   0  12   1       14.15       14.95      3.05 o
   1  12   1        5.85       10.99      2.80 o
   2  12   1       52.45       53.66      4.74 o
   3  12   1        3.02        4.64      3.61 o
   4  12   1        1.58        8.10      4.20 o
   5  12   1        0.04       -3.08      3.08 o
  -4  13   1        2.16       -3.12      3.12 o
  -3  13   1        0.30       -0.95      3.03 o
  -2  13   1        0.12        3.52      2.70 o
  -1  13   1        5.69        6.55      2.83 o
   0  13   1        0.52        0.95      2.32 o
   1  13   1        7.27        4.04      2.75 o
   2  13   1        3.70        4.19      2.95 o
   3  13   1        0.01       -0.83      2.68 o
   4  13   1        1.21       -0.01      3.45 o
  -3  14   1        0.01       -0.97      2.58 o
  -2  14   1        0.00        1.93      7.39 o
  -1  14   1        6.65        5.61      3.13 o
   0  14   1        9.70       12.38      3.50 o
   1  14   1        0.07        3.69      2.77 o
   2  14   1        1.98        6.90      3.45 o
   3  14   1        0.17       -1.96      3.76 o
  -1  15   1        0.03        0.25      2.98 o
   0  15   1        3.71        5.22      3.66 o
   1  15   1        0.95        2.46      3.19 o
   2  15   1        3.18        9.52      3.64 o
  -1 -14   2       13.09       17.08      6.34 o
   0 -14   2        3.31        6.88      3.74 o
   1 -14   2        1.41        4.11      3.31 o
  -3 -13   2        0.46       -1.02      3.20 o
  -2 -13   2        0.80       -1.25      3.03 o
  -1 -13   2        5.15        4.80      3.18 o
   0 -13   2        5.41        8.31      3.37 o
   1 -13   2        2.98        1.59      2.71 o
   2 -13   2        4.66        8.35      3.33 o
   3 -13   2        4.11       -0.86      4.42 o
  -4 -12   2       17.85       16.25      4.33 o
  -3 -12   2        0.28        1.54      4.28 o
  -2 -12   2        0.04        1.43      3.10 o
  -1 -12   2        0.02        4.02      3.13 o
   0 -12   2        6.13        5.74      2.94 o
   1 -12   2        0.16       -2.84      3.44 o
   2 -12   2       18.44       16.74      3.28 o
   3 -12   2        1.28       -0.04      3.86 o
   4 -12   2       14.48       16.14      5.27 o
  -5 -11   2        0.43        0.77      3.85 o
  -4 -11   2        0.15        0.45      2.77 o
  -3 -11   2        0.10       -1.61      3.17 o
  -2 -11   2       59.14       62.09      8.06 o
  -1 -11   2        6.84        6.78      2.81 o
   0 -11   2       23.73       22.97      3.68 o
   1 -11   2        6.38        8.74      2.87 o
   2 -11   2        9.90        9.99      3.11 o
   3 -11   2       14.75       17.58      5.42 o
   4 -11   2        0.24        6.47      3.81 o
   5 -11   2        0.98        7.12      3.83 o
  -6 -10   2       10.86        1.86      4.07 o
  -5 -10   2        1.51       -1.16      3.12 o
  -4 -10   2        6.89       12.70      3.39 o
  -3 -10   2        8.74        8.34      2.97 o
  -2 -10   2        4.99        5.03      1.92 o
  -1 -10   2        0.10        0.29      1.33 o
   0 -10   2        0.41       -0.73      1.16 o
   1 -10   2        2.16        2.61      1.40 o
   2 -10   2        5.26        3.46      1.27 o
   3 -10   2       15.87       15.60      1.90 o
   4 -10   2        0.12        0.90      2.97 o
   5 -10   2        5.84        6.30      3.64 o
   6 -10   2        0.62       -2.96      2.96 o
  -6  -9   2        2.96        3.98      3.87 o
  -5  -9   2        0.40       -0.23      3.38 o
  -4  -9   2        1.04        1.22      2.31 o
  -3  -9   2       38.57       46.62      3.18 o
  -2  -9   2      317.56      317.37      6.85 o
  -1  -9   2       30.56       27.64      2.19 o
   0  -9   2       15.92       14.48      1.75 o
   1  -9   2        5.42        6.04      1.41 o
   2  -9   2        3.22        2.49      1.13 o
   3  -9   2       18.50       18.06      1.64 o
   4  -9   2        1.55        0.24      1.44 o
   5  -9   2        0.25       -0.31      1.78 o
   6  -9   2        1.08        3.71      3.50 o
  -6  -8   2       11.91       13.98      4.79 o
  -5  -8   2        0.15        0.19      1.81 o
  -4  -8   2        0.18       -0.37      1.12 o
  -3  -8   2      298.86      279.98      5.55 o
  -2  -8   2       88.37       95.87      3.51 o
  -1  -8   2       81.45       82.49      3.20 o
   0  -8   2      102.75       91.03      3.14 o
   1  -8   2       37.06       33.46      2.28 o
   2  -8   2        0.34        0.11      0.95 o
   3  -8   2       17.02       19.18      1.96 o
   4  -8   2        6.65       10.61      1.51 o
   5  -8   2       11.02        7.11      2.24 o
   6  -8   2        0.70        1.40      2.27 o
   7  -8   2        0.77        1.57      3.16 o
  -7  -7   2        0.25        1.57      3.23 o
  -6  -7   2        0.36       -1.93      2.77 o
  -5  -7   2       19.12       23.36      3.06 o
  -4  -7   2       57.92       55.82      3.58 o
  -3  -7   2       27.79       29.46      1.85 o
  -2  -7   2        1.47       -0.39      1.02 o
  -1  -7   2      210.07      214.90      4.80 o
   0  -7   2       28.31       31.06      1.90 o
   1  -7   2      124.10      144.73      3.32 o
   2  -7   2       96.09      105.02      2.49 o
   3  -7   2      169.76      170.30      3.19 o
   4  -7   2        5.68        7.60      1.25 o
   5  -7   2        3.93        1.62      1.78 o
   6  -7   2        0.09        0.04      1.74 o
   7  -7   2        0.05        2.46      3.23 o
  -7  -6   2        0.72       -0.21      3.12 o
  -6  -6   2        0.19        2.44      2.93 o
  -5  -6   2        0.43        0.33      1.25 o
  -4  -6   2       42.76       44.16      2.35 o
  -3  -6   2        8.94       11.46      1.55 o
  -2  -6   2       27.21       28.13      1.83 o
  -1  -6   2       44.06       37.54      1.94 o
   0  -6   2       35.15       42.89      2.70 o
   1  -6   2       64.09       65.48      2.03 o
   2  -6   2       57.11       57.87      2.08 o
   3  -6   2        7.17        5.29      0.98 o
   4  -6   2       55.15       56.39      2.14 o
   5  -6   2       48.74       49.47      4.40 o
   6  -6   2        0.41        1.43      1.89 o
   7  -6   2        0.99        4.14      2.19 o
  -7  -5   2       14.24       17.21      4.50 o
  -6  -5   2        1.19        0.49      2.03 o
  -5  -5   2        0.17        0.43      1.13 o
  -4  -5   2       12.37       16.85      1.59 o
  -3  -5   2       30.98       38.15      2.48 o
  -2  -5   2       39.27       47.33      1.94 o
  -1  -5   2       86.21       85.16      2.13 o
   0  -5   2       64.76       77.30      1.95 o
   1  -5   2      493.73      558.52      7.45 o
   2  -5   2       33.64       32.19      1.13 o
   3  -5   2        6.72        8.14      0.76 o
   4  -5   2        4.18        5.61      0.78 o
   5  -5   2      154.21      157.27      5.08 o
   6  -5   2        6.30        7.91      2.86 o
   7  -5   2       11.85       13.95      2.40 o
  -8  -4   2       19.16       13.98      4.59 o
  -7  -4   2        0.22        0.57      2.97 o
  -6  -4   2       12.05        8.48      3.65 o
  -5  -4   2       18.65       16.78      1.59 o
  -4  -4   2       99.21      103.09      3.08 o
  -3  -4   2       17.40       12.83      1.08 o
  -2  -4   2       14.39       15.01      1.05 o
  -1  -4   2        2.89        0.49      0.86 o
   0  -4   2      870.85      959.32     11.50 o
   1  -4   2        1.11        1.42      0.59 o
   2  -4   2     1598.04     1639.59     14.48 o
   3  -4   2       35.45       44.28      1.20 o
   4  -4   2       10.88       12.61      0.75 o
   5  -4   2      106.55      100.70      2.73 o
   6  -4   2       26.41       25.65      2.13 o
   7  -4   2        1.29        5.30      1.69 o
   8  -4   2        0.00       -1.21      2.88 o
  -8  -3   2        0.57        0.11      2.92 o
  -7  -3   2        4.45        6.63      2.50 o
  -6  -3   2        0.28       -2.16      2.16 o
  -5  -3   2        5.48        4.11      1.06 o
  -4  -3   2      100.15      110.40      3.16 o
  -3  -3   2       95.02      103.60      2.52 o
  -2  -3   2       95.68      109.54      2.06 o
  -1  -3   2       15.60       14.36      0.89 o
   0  -3   2       72.25       69.47      1.70 o
   1  -3   2      225.88      228.76      3.09 o
   2  -3   2        5.78        7.19      0.50 o
   3  -3   2        1.70        1.12      0.36 o
   4  -3   2        1.76        1.50      0.63 o
   5  -3   2       63.03       60.12      1.98 o
   6  -3   2       10.83       10.13      1.60 o
   7  -3   2       10.03       10.02      2.33 o
   8  -3   2       25.84       30.18      2.85 o
  -8  -2   2        0.77        4.37      3.27 o
  -7  -2   2        4.59        4.34      1.80 o
  -6  -2   2       49.60       37.18      3.77 o
  -5  -2   2       12.47       11.97      1.46 o
  -4  -2   2       18.94       18.84      1.20 o
  -3  -2   2        2.19        1.70      0.67 o
  -2  -2   2      111.65      111.64      2.13 o
  -1  -2   2      260.85      242.42      3.62 o
   0  -2   2       52.30       47.36      1.42 o
   1  -2   2      161.79      163.81      2.21 o
   2  -2   2       48.42       52.42      0.91 o
   3  -2   2      137.69      131.67      2.13 o
   4  -2   2        7.01        9.61      0.68 o
   5  -2   2      521.21      493.93      8.77 o
   6  -2   2        0.05       -1.04      1.04 o
   7  -2   2       12.46       15.46      1.94 o
   8  -2   2        8.02        7.75      2.01 o
  -8  -1   2        1.64        3.78      3.39 o
  -7  -1   2        0.29       -0.86      1.55 o
  -6  -1   2       91.48       99.01      4.09 o
  -5  -1   2      157.66      133.86      3.10 o
  -4  -1   2      669.10      714.63     10.09 o
  -3  -1   2       98.00      121.13      2.34 o
  -2  -1   2        7.68       10.52      0.70 o
  -1  -1   2        1.76        1.23      0.43 o
   0  -1   2       70.34       69.09      1.21 o
   1  -1   2     1128.40     1118.25     11.35 o
   2  -1   2       37.68       36.63      0.99 o
   3  -1   2      109.65      104.34      2.35 o
   4  -1   2        7.20        7.95      0.97 o
   5  -1   2      541.03      526.09      9.05 o
   6  -1   2      205.67      209.29      6.34 o
   7  -1   2        7.18       11.00      1.87 o
   8  -1   2        0.09       -1.05      1.49 o
  -8   0   2        5.33        4.93      3.45 o
  -7   0   2        0.07        1.33      1.67 o
  -6   0   2        5.47        7.19      2.02 o
  -5   0   2       65.24       58.44      2.96 o
  -4   0   2      465.57      452.24      6.43 o
  -3   0   2      689.65      678.80      9.13 o
  -2   0   2        6.00        8.98      0.71 o
  -1   0   2      137.21      117.16      2.21 o
   0   0   2        0.93        0.26      0.27 o
   2   0   2     2287.75     2258.29     55.85 o
   3   0   2       69.54       84.20      1.93 o
   4   0   2      180.71      190.85      3.85 o
   5   0   2        5.47        5.34      1.07 o
   6   0   2        8.06        7.11      2.33 o
   7   0   2        1.85        0.30      1.32 o
   8   0   2        0.83        0.37      1.51 o
  -8   1   2        0.21        0.01      3.13 o
  -7   1   2       18.83       21.64      2.47 o
  -6   1   2        0.03       -1.35      1.35 o
  -5   1   2       42.62       47.52      1.86 o
  -4   1   2      231.88      226.19      3.94 o
  -3   1   2     1534.03     1618.71     20.77 o
  -2   1   2       24.45       19.03      0.86 o
  -1   1   2     2616.58     2358.37     29.10 o
   0   1   2     1347.37     1205.81     12.13 o
   2   1   2        0.18        0.06      0.47 o
   3   1   2      274.31      277.59      4.09 o
   4   1   2       14.21       15.09      0.78 o
   5   1   2        5.28        4.10      1.05 o
   6   1   2      291.55      301.06      6.41 o
   7   1   2       30.03       21.78      3.07 o
   8   1   2        0.56        0.34      1.50 o
  -8   2   2        3.35        4.01      3.56 o
  -7   2   2        2.62        1.04      1.60 o
  -6   2   2        2.88        1.87      1.48 o
  -5   2   2       84.92       81.10      2.54 o
  -4   2   2       15.59       13.18      1.11 o
  -3   2   2        6.92        6.61      0.81 o
  -2   2   2      159.70      149.91      2.39 o
  -1   2   2       77.80       53.44      1.48 o
   0   2   2      638.88      592.87      7.61 o
   1   2   2       86.90       88.58      1.59 o
   2   2   2        0.58        2.09      0.41 o
   3   2   2        7.87        5.89      0.69 o
   4   2   2      194.15      185.24      3.22 o
   5   2   2        7.32        6.06      0.85 o
   6   2   2        1.12        2.98      0.87 o
   7   2   2        0.67        0.85      1.34 o
   8   2   2        6.00        5.68      1.82 o
  -8   3   2        2.78        5.69      3.61 o
  -7   3   2        0.71        2.83      1.77 o
  -6   3   2       16.38       19.61      2.27 o
  -5   3   2      131.68      128.64      3.08 o
  -4   3   2        6.09        7.40      0.98 o
  -3   3   2      631.96      675.35      8.61 o
  -2   3   2        0.05        0.70      0.56 o
  -1   3   2     3312.72     3066.62     47.00 o
   0   3   2     7450.55     6889.59     72.88 o
   1   3   2     6587.75     6488.64     58.08 o
   2   3   2        4.86        6.18      0.45 o
   3   3   2        0.45        0.78      0.45 o
   4   3   2      149.45      151.89      2.36 o
   5   3   2       18.58       18.60      1.14 o
   6   3   2       61.69       60.28      2.53 o
   7   3   2        0.32        0.99      1.38 o
   8   3   2        0.60       -0.17      1.53 o
  -8   4   2        0.32        0.92      3.45 o
  -7   4   2        0.94        2.21      2.08 o
  -6   4   2       29.75       32.87      2.02 o
  -5   4   2       94.84       95.80      2.36 o
  -4   4   2        1.13        0.39      0.68 o
  -3   4   2      478.04      473.18      5.91 o
  -2   4   2      234.86      227.47      3.09 o
  -1   4   2      658.90      630.57      7.76 o
   0   4   2    12741.20    12101.47    108.23 o
   1   4   2      661.60      621.42      6.32 o
   2   4   2      257.99      281.00      3.04 o
   3   4   2       15.54       19.66      0.73 o
   4   4   2       10.26       10.96      0.90 o
   5   4   2       45.64       45.42      2.32 o
   6   4   2       52.02       53.49      3.58 o
   7   4   2        6.60        1.37      1.48 o
   8   4   2        1.13       -1.75      1.75 o
  -8   5   2        2.76        2.98      3.61 o
  -7   5   2        2.31        2.86      2.40 o
  -6   5   2       75.24       76.04      2.90 o
  -5   5   2       42.70       45.03      1.75 o
  -4   5   2        1.46        1.38      0.72 o
  -3   5   2       14.82       13.82      1.00 o
  -2   5   2       42.43       45.25      1.60 o
  -1   5   2      482.32      505.58      6.07 o
   0   5   2       53.94       50.59      1.36 o
   1   5   2      164.80      159.60      2.77 o
   2   5   2       81.47       99.70      1.81 o
   3   5   2      251.22      255.14      3.26 o
   4   5   2       45.03       45.33      1.30 o
   5   5   2       12.94       14.05      1.38 o
   6   5   2       22.85       25.24      2.05 o
   7   5   2        5.09        5.08      2.05 o
   8   5   2        0.01        0.05      2.78 o
  -7   6   2       26.05       15.80      4.37 o
  -6   6   2       14.79       19.94      1.96 o
  -5   6   2       62.77       64.24      2.72 o
  -4   6   2       13.62       14.22      1.57 o
  -3   6   2        0.61        0.62      0.63 o
  -2   6   2       95.52       88.81      2.12 o
  -1   6   2       18.64       19.25      0.93 o
   0   6   2      246.90      258.16      3.54 o
   1   6   2     1230.23     1206.16     12.92 o
   2   6   2      491.80      518.32      6.35 o
   3   6   2       66.43       75.24      1.71 o
   4   6   2       28.82       30.31      1.23 o
   5   6   2       29.40       32.43      3.46 o
   6   6   2       12.07        8.23      2.09 o
   7   6   2       23.83       20.84      2.90 o
   8   6   2        2.48        1.81      2.89 o
  -7   7   2        0.01        2.19      3.50 o
  -6   7   2        0.06       -0.48      1.42 o
  -5   7   2        6.19        6.07      1.10 o
  -4   7   2        7.70        7.31      1.00 o
  -3   7   2       30.20       30.96      1.63 o
  -2   7   2      119.28      115.18      2.59 o
  -1   7   2       75.80       68.09      1.79 o
   0   7   2      970.48      977.66     10.45 o
   1   7   2       76.70       80.92      2.14 o
   2   7   2       20.07       16.30      1.13 o
   3   7   2        0.23        0.42      0.66 o
   4   7   2        2.68        6.37      0.93 o
   5   7   2        5.78        6.15      1.85 o
   6   7   2        5.80        7.19      2.17 o
   7   7   2        0.20        0.75      2.44 o
  -7   8   2       22.56       25.31      5.64 o
  -6   8   2       15.30       12.84      4.27 o
  -5   8   2        0.98        0.49      1.10 o
  -4   8   2       36.31       40.28      1.92 o
  -3   8   2      257.98      249.63      4.34 o
  -2   8   2       14.88       12.88      1.24 o
  -1   8   2       87.75       89.57      2.19 o
   0   8   2       32.10       39.20      1.81 o
   1   8   2       61.45       79.33      2.69 o
   2   8   2        0.54        1.07      0.88 o
   3   8   2       12.05       13.47      1.17 o
   4   8   2        6.76        9.84      1.24 o
   5   8   2       41.85       33.49      5.18 o
   6   8   2        0.55        1.18      1.89 o
   7   8   2        0.03        5.57      3.24 o
  -7   9   2        4.04        3.03      3.98 o
  -6   9   2        2.73        5.35      3.68 o
  -5   9   2       50.82       47.32      3.29 o
  -4   9   2       32.13       31.46      1.79 o
  -3   9   2      133.92      126.84      3.45 o
  -2   9   2       17.38       15.37      1.38 o
  -1   9   2       13.63       15.31      1.47 o
   0   9   2        9.03       10.96      1.75 o
   1   9   2       16.04       13.17      1.53 o
   2   9   2      251.51      228.04      5.71 o
   3   9   2       97.39      102.03      3.30 o
   4   9   2        5.38        4.33      1.62 o
   5   9   2       14.18       12.69      2.67 o
   6   9   2       15.14       18.88      4.23 o
   7   9   2        0.00        7.34      3.55 o
  -6  10   2        4.19        3.38      3.68 o
  -5  10   2        1.67        2.05      2.12 o
  -4  10   2       19.08       20.96      1.91 o
  -3  10   2       38.21       39.30      2.25 o
  -2  10   2        5.28        3.67      1.22 o
  -1  10   2        0.72        3.55      1.20 o
   0  10   2        0.18       -0.42      1.09 o
   1  10   2        6.01        4.76      1.40 o
   2  10   2        8.30       13.21      1.76 o
   3  10   2       99.95       96.01      6.08 o
   4  10   2       14.03       12.74      2.16 o
   5  10   2       19.53       15.07      4.01 o
   6  10   2        0.28       -2.79      2.79 o
  -6  11   2        0.00       -2.74      3.55 o
  -5  11   2        3.23        1.38      3.49 o
  -4  11   2       44.60       40.50      4.71 o
  -3  11   2        0.03       -0.42      1.87 o
  -2  11   2       20.87       17.70      2.35 o
  -1  11   2       49.45       57.39      3.15 o
   0  11   2        4.18        4.16      1.47 o
   1  11   2       19.17       23.49      2.16 o
   2  11   2      103.04      105.97      3.78 o
   3  11   2       30.77       30.44      3.04 o
   4  11   2        1.04        1.36      2.20 o
   5  11   2        8.46       12.07      3.97 o
   6  11   2        0.00       -2.22      2.35 o
  -5  12   2        1.02        2.30      4.16 o
  -4  12   2        5.48        6.36      2.87 o
  -3  12   2        0.28        1.06      2.42 o
  -2  12   2       11.69        8.34      2.64 o
  -1  12   2       10.87       11.98      2.81 o
   0  12   2       38.90       40.79      4.29 o
   1  12   2        3.17        3.98      3.31 o
   2  12   2       32.40       36.87      4.11 o
   3  12   2        0.04       -4.43      4.83 o
   4  12   2        3.24        2.31      3.81 o
   5  12   2        5.62        3.39      3.55 o
  -4  13   2        0.93        2.20      2.68 o
  -3  13   2        9.48       11.35      4.98 o
  -2  13   2        1.60       -1.69      2.12 o
  -1  13   2        5.00        3.43      3.42 o
   0  13   2       14.58       16.29      3.35 o
   1  13   2        6.67        9.39      3.04 o
   2  13   2        4.82        2.77      2.53 o
   3  13   2        0.00       -2.17      2.54 o
   4  13   2        2.33        3.79      3.74 o
  -3  14   2        5.06        4.28      2.73 o
  -2  14   2        0.45        1.90      2.64 o
  -1  14   2        0.53        1.42      2.98 o
   0  14   2        3.94        2.87      2.94 o
   1  14   2        2.18        0.62      3.36 o
   2  14   2        0.15       -2.35      2.35 o
   3  14   2        2.76       -2.59      3.15 o
  -2  15   2        1.47        0.04      2.66 o
  -1  15   2        1.41        0.53      3.39 o
   0  15   2        4.21       10.99      4.77 o
   1  15   2        0.04        4.18      3.37 o
   2  15   2        1.80       -0.03      3.25 o
  -2 -13   3        4.22        0.53      4.82 o
  -1 -13   3        4.20        8.49      3.76 o
   0 -13   3        1.43        2.11      3.54 o
   1 -13   3        5.14        8.39      3.42 o
   2 -13   3        0.06       -3.55      3.79 o
  -4 -12   3        0.97       -2.19      3.09 o
  -3 -12   3        0.92       -1.43      2.94 o
  -2 -12   3        1.43        5.64      3.07 o
  -1 -12   3        0.84       -0.26      2.57 o
   0 -12   3       17.81       19.66      4.03 o
   1 -12   3        0.33       -0.02      2.35 o
   2 -12   3        0.11        0.37      2.51 o
   3 -12   3        0.73       -2.85      3.57 o
   4 -12   3        3.39        3.38      3.89 o
  -5 -11   3        6.42        1.03      3.91 o
  -4 -11   3        0.32        2.08      3.08 o
  -3 -11   3        4.48        8.25      3.25 o
  -2 -11   3        5.66        4.27      3.14 o
  -1 -11   3        0.71        1.18      2.51 o
   0 -11   3        5.60        6.55      2.70 o
   1 -11   3        7.05        6.90      2.71 o
   2 -11   3        0.00       -0.03      2.62 o
   3 -11   3       38.85       58.97      7.19 o
   4 -11   3        8.86        9.60      4.46 o
   5 -11   3        6.61        4.85      3.96 o
  -5 -10   3       32.58       32.47      6.49 o
  -4 -10   3        8.41       12.11      3.35 o
  -3 -10   3        3.15        1.27      2.42 o
  -2 -10   3       10.49        8.91      2.96 o
  -1 -10   3        0.18        1.20      2.31 o
   0 -10   3        0.34       -1.30      1.30 o
   1 -10   3       76.79       78.32      3.41 o
   2 -10   3        3.37        3.72      1.38 o
   3 -10   3       29.59       30.05      2.76 o
   4 -10   3        0.02        1.12      3.00 o
   5 -10   3        0.00       -0.70      2.52 o
  -6  -9   3        0.25        3.18      4.28 o
  -5  -9   3       35.63       38.77      6.38 o
  -4  -9   3       11.59       10.69      2.99 o
  -3  -9   3       24.79       29.93      3.85 o
  -2  -9   3        0.07       -0.83      1.51 o
  -1  -9   3        5.07        3.56      1.80 o
   0  -9   3       30.78       26.60      2.19 o
   1  -9   3       10.28        9.07      1.58 o
   2  -9   3        7.89        6.48      1.36 o
   3  -9   3        3.02        3.28      1.63 o
   4  -9   3        8.89        8.32      2.28 o
   5  -9   3       15.49       16.96      2.91 o
   6  -9   3        0.54       -0.84      2.98 o
  -6  -8   3        2.02        2.22      3.34 o
  -5  -8   3        1.41       -0.48      2.98 o
  -4  -8   3        0.01        0.72      1.47 o
  -3  -8   3      185.04      184.54      4.54 o
  -2  -8   3        5.98        7.49      1.62 o
  -1  -8   3       38.69       30.79      2.64 o
   0  -8   3       19.36       13.61      1.69 o
   1  -8   3        0.00       -0.08      1.06 o
   2  -8   3       25.81       28.24      1.74 o
   3  -8   3        9.65       10.74      1.49 o
   4  -8   3        0.70       -0.12      1.15 o
   5  -8   3       11.67       15.27      2.71 o
   6  -8   3        5.15        5.67      2.31 o
  -7  -7   3        0.57        4.67      4.20 o
  -6  -7   3        4.93        7.76      4.02 o
  -5  -7   3        6.31        2.58      1.74 o
  -4  -7   3        4.55        3.01      1.29 o
  -3  -7   3        0.39        0.14      1.16 o
  -2  -7   3      219.94      215.86      6.52 o
  -1  -7   3        0.00        0.32      0.79 o
   0  -7   3        2.50        3.80      1.16 o
   1  -7   3      209.05      215.80      4.75 o
   2  -7   3        8.43        8.12      1.04 o
   3  -7   3       17.15       16.04      1.12 o
   4  -7   3       34.97       33.43      2.80 o
   5  -7   3       46.46       47.05      3.51 o
   6  -7   3        1.00       -1.69      1.69 o
   7  -7   3        0.19        2.12      2.64 o
  -7  -6   3        1.45       -1.14      3.34 o
  -6  -6   3        0.04       -2.27      3.05 o
  -5  -6   3       35.20       31.21      2.70 o
  -4  -6   3       13.28       11.07      1.65 o
  -3  -6   3      180.91      186.34      4.13 o
  -2  -6   3      292.27      294.59      5.92 o
  -1  -6   3       60.33       62.24      4.95 o
   0  -6   3      402.26      408.97      6.99 o
   1  -6   3      405.87      433.30      6.48 o
   2  -6   3        9.03       10.32      0.89 o
   3  -6   3        0.01       -0.11      0.60 o
   4  -6   3        0.02       -0.05      0.87 o
   5  -6   3        6.96        7.32      2.02 o
   6  -6   3        1.58        0.58      1.59 o
   7  -6   3        4.92        3.79      2.20 o
  -7  -5   3        0.77        1.85      3.31 o
  -6  -5   3        2.84        4.20      2.89 o
  -5  -5   3       15.48       18.37      1.87 o
  -4  -5   3       83.46       84.55      3.08 o
  -3  -5   3        0.06        1.39      0.93 o
  -2  -5   3       46.66       47.96      2.19 o
  -1  -5   3       54.13       61.92      2.71 o
   0  -5   3      221.94      242.49      4.76 o
   1  -5   3      194.21      176.73      3.35 o
   2  -5   3       20.58       23.59      1.16 o
   3  -5   3       65.70       63.19      1.50 o
   4  -5   3       86.01       81.17      3.08 o
   5  -5   3       98.65       98.52      4.37 o
   6  -5   3        0.02       -1.17      1.27 o
   7  -5   3        1.55        2.08      1.64 o
  -7  -4   3        0.07       -2.42      2.42 o
  -6  -4   3        8.16        6.57      3.16 o
  -5  -4   3       29.60       27.00      2.61 o
  -4  -4   3        0.01       -0.92      0.95 o
  -3  -4   3        0.01        0.15      0.81 o
  -2  -4   3      104.37      106.89      2.68 o
  -1  -4   3      113.61      114.06      2.67 o
   0  -4   3     1506.89     1617.21     16.92 o
   1  -4   3      302.19      307.83      4.29 o
   2  -4   3      165.63      162.87      2.58 o
   3  -4   3        5.32        3.82      0.52 o
   4  -4   3       87.09       78.05      2.23 o
   5  -4   3        0.43        0.10      0.68 o
   6  -4   3       45.69       51.28      2.67 o
   7  -4   3        4.48        5.78      1.74 o
   8  -4   3        0.40        0.75      2.28 o
  -8  -3   3        0.40       -0.97      2.87 o
  -7  -3   3        1.27        3.27      2.79 o
  -6  -3   3        6.54        8.33      2.94 o
  -5  -3   3       13.30       15.17      1.64 o
  -4  -3   3       52.33       42.68      2.08 o
  -3  -3   3      208.10      201.60      3.87 o
  -2  -3   3       69.80       55.79      1.59 o
  -1  -3   3       38.16       35.23      1.43 o
   0  -3   3       13.46       12.58      0.83 o
   1  -3   3      132.77      146.58      2.33 o
   2  -3   3      886.77      875.14      8.55 o
   3  -3   3      105.44      110.95      1.73 o
   4  -3   3        1.58        3.45      0.55 o
   5  -3   3       31.75       31.94      1.90 o
   6  -3   3        0.10        0.63      1.19 o
   7  -3   3       12.70       13.81      1.93 o
   8  -3   3        1.16       -0.05      1.72 o
  -8  -2   3        3.36        4.00      3.48 o
  -7  -2   3       16.71       12.32      3.78 o
  -6  -2   3       16.06       11.18      1.67 o
  -5  -2   3        3.50        4.22      1.22 o
  -4  -2   3       83.72       88.06      2.53 o
  -3  -2   3      469.68      473.64      6.17 o
  -2  -2   3     1106.24     1094.01     14.90 o
  -1  -2   3        7.69        4.70      0.68 o
   0  -2   3      128.56      120.55      2.02 o
   1  -2   3       76.05       82.26      1.47 o
   2  -2   3       73.97       71.44      1.62 o
   3  -2   3      171.22      171.06      3.14 o
   4  -2   3        8.31        8.56      0.98 o
   5  -2   3        2.53        0.47      0.95 o
   6  -2   3        7.10        5.81      1.29 o
   7  -2   3       15.63       18.35      1.93 o
   8  -2   3        4.24        3.21      1.87 o
  -8  -1   3        0.01       -1.37      2.81 o
  -7  -1   3        4.00        1.94      2.13 o
  -6  -1   3       57.19       63.59      2.86 o
  -5  -1   3      189.15      172.74      3.80 o
  -4  -1   3       90.16       81.65      2.22 o
  -3  -1   3       53.47       66.96      1.83 o
  -2  -1   3        0.82        0.08      0.59 o
  -1  -1   3     3187.97     3073.53     30.41 o
   0  -1   3      100.62       93.32      1.60 o
   1  -1   3      377.45      353.18      3.86 o
   2  -1   3      480.40      492.75      6.39 o
   3  -1   3      938.07      987.23     14.24 o
   4  -1   3        5.69        6.12      0.81 o
   5  -1   3       38.64       37.20      2.03 o
   6  -1   3       30.34       28.19      2.80 o
   7  -1   3       16.53       17.14      1.82 o
   8  -1   3        8.77       10.52      2.08 o
  -8   0   3        4.39        2.89      3.23 o
  -7   0   3        4.12        6.82      2.43 o
  -6   0   3       14.58       11.67      1.61 o
  -5   0   3       29.71       25.16      1.77 o
  -4   0   3        0.70        0.59      0.82 o
  -3   0   3        0.29        1.08      0.72 o
  -2   0   3       36.35       34.19      1.45 o
  -1   0   3        0.11        0.88      0.97 o
   0   0   3       25.83       23.22      0.73 o
   1   0   3      113.37      117.61      2.06 o
   3   0   3       57.18       52.53      1.58 o
   4   0   3       13.63       15.58      0.98 o
   5   0   3        0.20        0.86      0.88 o
   6   0   3       18.46       15.12      1.60 o
   7   0   3        0.64       -0.22      1.13 o
   8   0   3        7.55        8.90      1.93 o
  -8   1   3        2.10        4.75      3.38 o
  -7   1   3        0.65        1.27      2.09 o
  -6   1   3       65.21       67.32      2.88 o
  -5   1   3        0.47       -0.06      0.90 o
  -4   1   3      600.43      622.44     10.65 o
  -3   1   3       61.78       68.54      1.99 o
  -2   1   3      121.72      125.99      2.45 o
  -1   1   3        0.60       -0.42      0.49 o
   0   1   3     9707.30     9358.40     84.78 o
   1   1   3     1836.79     1873.43     35.85 o
   2   1   3      101.12       93.86      3.29 o
   3   1   3       11.65        9.54      1.07 o
   4   1   3      143.73      146.34      3.95 o
   5   1   3      118.43      110.34      2.94 o
   6   1   3      177.16      164.64      4.21 o
   7   1   3        0.22       -0.93      1.72 o
   8   1   3        0.83        1.92      1.65 o
  -8   2   3        0.94        6.16      3.63 o
  -7   2   3       12.62       17.10      3.07 o
  -6   2   3        5.09        6.19      1.44 o
  -5   2   3       20.49       19.48      1.46 o
  -4   2   3      231.37      264.68      4.55 o
  -3   2   3      479.25      501.03      8.65 o
  -2   2   3       59.87       46.79      2.20 o
  -1   2   3     1366.55     1207.51     17.43 o
   0   2   3      610.71      637.64      7.35 o
   1   2   3     5090.03     5044.80     87.33 o
   2   2   3        1.87        0.51      1.07 o
   3   2   3      309.64      280.67      4.44 o
   4   2   3       20.37       20.54      1.10 o
   5   2   3      186.01      184.72      4.06 o
   6   2   3      704.23      695.78     11.65 o
   7   2   3        0.20       -0.34      1.14 o
   8   2   3        3.78        7.42      1.84 o
  -8   3   3        0.96       -2.68      2.68 o
  -7   3   3        8.37       11.52      2.79 o
  -6   3   3        4.02        4.07      1.42 o
  -5   3   3        0.06        0.11      0.91 o
  -4   3   3       43.17       42.46      2.34 o
  -3   3   3      126.65      113.20      2.59 o
  -2   3   3      242.18      230.42      4.81 o
  -1   3   3     1967.90     1907.68     22.00 o
   0   3   3      507.40      482.97      5.89 o
   1   3   3      524.65      544.57      6.33 o
   2   3   3     1089.83     1059.10     11.72 o
   3   3   3       71.28       74.56      1.50 o
   4   3   3       23.74       26.68      1.04 o
   5   3   3        0.47        0.66      0.67 o
   6   3   3        6.71        8.51      1.43 o
   7   3   3       52.99       48.22      2.62 o
   8   3   3        0.67       -1.37      1.37 o
  -8   4   3        4.22        5.43      4.12 o
  -7   4   3       27.79       28.46      5.12 o
  -6   4   3        0.04       -0.81      1.40 o
  -5   4   3      114.05      115.83      3.11 o
  -4   4   3       16.94       15.43      1.29 o
  -3   4   3       31.87       38.34      2.22 o
  -2   4   3     1436.48     1481.71     29.81 o
  -1   4   3      700.31      686.77      8.99 o
   0   4   3      365.70      345.02      4.67 o
   1   4   3     2231.04     2110.44     20.81 o
   2   4   3        0.68        0.11      0.44 o
   3   4   3       18.66       18.33      1.07 o
   4   4   3       35.36       33.37      1.41 o
   5   4   3      142.79      137.79      2.79 o
   6   4   3        0.40       -0.31      1.13 o
   7   4   3       42.10       40.41      2.59 o
   8   4   3        2.11       -1.56      1.72 o
  -8   5   3        0.22       -1.74      3.33 o
  -7   5   3        0.56       -0.26      3.09 o
  -6   5   3       50.89       48.73      2.54 o
  -5   5   3        2.36        1.21      0.93 o
  -4   5   3        3.03        1.00      0.78 o
  -3   5   3       36.15       39.03      1.48 o
  -2   5   3      119.69      120.07      2.42 o
  -1   5   3      137.45      139.01      2.76 o
   0   5   3       39.66       37.60      2.03 o
   1   5   3       68.68       68.60      1.59 o
   2   5   3        6.50        8.70      0.89 o
   3   5   3      201.53      212.26      2.86 o
   4   5   3       34.76       32.75      1.57 o
   5   5   3        9.91       10.49      1.19 o
   6   5   3       44.97       50.34      3.19 o
   7   5   3        1.63       -0.32      1.59 o
   8   5   3        8.06        5.80      2.27 o
  -7   6   3        8.77        8.90      4.01 o
  -6   6   3        6.58        2.48      1.67 o
  -5   6   3        6.23        5.34      1.19 o
  -4   6   3       15.22       13.01      1.20 o
  -3   6   3        0.56        0.03      0.72 o
  -2   6   3       74.98       76.96      3.03 o
  -1   6   3      268.46      263.76      4.32 o
   0   6   3      201.33      197.47      2.95 o
   1   6   3      164.24      164.05      2.60 o
   2   6   3      103.86       89.23      1.93 o
   3   6   3       46.17       44.50      1.27 o
   4   6   3       36.97       41.58      1.35 o
   5   6   3        4.43        3.73      1.19 o
   6   6   3        0.29        2.82      1.60 o
   7   6   3        0.00       -0.82      1.74 o
   8   6   3       11.90       17.22      4.02 o
  -7   7   3        1.38        4.33      3.59 o
  -6   7   3        6.23        8.93      2.11 o
  -5   7   3       97.70      103.63      2.89 o
  -4   7   3       41.15       46.88      1.93 o
  -3   7   3        0.00       -0.05      0.85 o
  -2   7   3       50.11       49.43      1.95 o
  -1   7   3      607.34      593.77      8.45 o
   0   7   3      353.44      353.23      4.61 o
   1   7   3     3034.48     2971.58     27.60 o
   2   7   3        3.57        2.68      0.78 o
   3   7   3        2.73        4.01      0.71 o
   4   7   3       13.68       13.60      1.45 o
   5   7   3        2.85        6.35      1.97 o
   6   7   3       10.11       10.25      2.29 o
   7   7   3        9.35        9.94      2.53 o
  -7   8   3       31.91       26.16      5.72 o
  -6   8   3        7.25        9.10      2.28 o
  -5   8   3        0.04       -0.97      0.97 o
  -4   8   3        7.96        9.12      1.25 o
  -3   8   3       91.13       88.60      2.53 o
  -2   8   3      134.52      132.91      3.27 o
  -1   8   3        0.54        0.44      0.69 o
   0   8   3        4.36        4.75      0.94 o
   1   8   3      127.79      121.97      2.76 o
   2   8   3       28.10       26.34      2.17 o
   3   8   3       16.00       14.49      1.11 o
   4   8   3       12.15        9.02      1.41 o
   5   8   3       33.46       31.76      9.35 o
   6   8   3       12.54        7.36      2.16 o
   7   8   3        0.67        2.04      2.53 o
  -7   9   3       11.44       15.33      4.75 o
  -6   9   3        1.48        2.16      3.30 o
  -5   9   3        5.33        2.14      1.44 o
  -4   9   3        0.30        1.76      1.06 o
  -3   9   3      110.28      102.07      2.85 o
  -2   9   3       11.55       10.56      1.41 o
  -1   9   3       60.61       54.31      2.04 o
   0   9   3       90.02       85.32      2.68 o
   1   9   3       29.88       32.59      1.98 o
   2   9   3      151.93      147.78      3.84 o
   3   9   3       10.62       10.31      1.60 o
   4   9   3        4.45        5.07      2.06 o
   5   9   3       31.37       25.34      2.99 o
   6   9   3        2.66        3.36      2.11 o
   7   9   3        0.15        3.26      2.81 o
  -6  10   3        2.45        9.42      4.37 o
  -5  10   3       32.54       34.78      2.94 o
  -4  10   3        4.50        3.53      1.38 o
  -3  10   3        7.80        6.64      1.29 o
  -2  10   3        1.92        0.67      0.97 o
  -1  10   3       10.22        6.60      1.19 o
   0  10   3        7.55        6.89      1.47 o
   1  10   3      427.18      421.91      8.13 o
   2  10   3       45.43       42.79      3.67 o
   3  10   3       14.50       15.40      2.14 o
   4  10   3       11.44       14.18      2.07 o
   5  10   3        0.47       -1.59      1.81 o
   6  10   3        0.01       -2.09      2.44 o
  -6  11   3        0.09       -3.18      3.18 o
  -5  11   3        3.06        1.72      3.19 o
  -4  11   3       30.62       22.31      3.38 o
  -3  11   3        0.68        2.05      3.05 o
  -2  11   3        6.64        6.17      1.48 o
  -1  11   3        2.36        1.84      1.21 o
   0  11   3        9.36       10.13      1.65 o
   1  11   3        1.24       -0.13      1.42 o
   2  11   3       97.01      116.28      3.94 o
   3  11   3       18.63       19.35      1.97 o
   4  11   3       35.04       29.61      4.96 o
   5  11   3       11.31       14.20      3.91 o
   6  11   3        0.28       -0.01      3.01 o
  -5  12   3        7.75       -0.30      3.53 o
  -4  12   3       10.93       19.15      3.57 o
  -3  12   3        8.55        4.92      3.82 o
  -2  12   3        3.24        3.66      2.23 o
  -1  12   3        1.83        1.41      2.23 o
   0  12   3       22.03       18.66      2.55 o
   1  12   3       11.63        8.44      2.11 o
   2  12   3        9.30        7.84      2.33 o
   3  12   3        0.22       -0.97      2.11 o
   4  12   3        3.14       11.14      3.63 o
   5  12   3        0.79        3.98      3.48 o
  -4  13   3        2.21        0.86      2.65 o
  -3  13   3        0.41        0.24      4.88 o
  -2  13   3        2.97       -0.22      2.37 o
  -1  13   3        3.27        3.95      2.69 o
   0  13   3       10.46        9.52      2.99 o
   1  13   3       10.77        7.45      2.84 o
   2  13   3        0.62        2.67      2.44 o
   3  13   3        8.41        2.29      3.63 o
   4  13   3        0.55       -0.37      3.11 o
   5  13   3        1.27        2.12      3.53 o
  -3  14   3        0.97        1.53      2.82 o
  -2  14   3        4.65        8.41      3.18 o
  -1  14   3        2.20        3.80      2.89 o
   0  14   3       12.38       17.13      3.72 o
   1  14   3        3.84        5.68      4.67 o
   2  14   3        0.24       -1.36      2.51 o
   3  14   3        0.45        1.74      3.89 o
   4  14   3        0.42        1.82      3.98 o
  -2  15   3        3.29        0.36      2.99 o
  -1  15   3        0.04        4.26      3.21 o
   0  15   3        0.09       -2.52      2.52 o
   1  15   3        1.23        3.82      3.09 o
   2  15   3        1.46        0.85      3.76 o
  -1 -13   4        6.44        7.59      3.66 o
   0 -13   4        8.98       15.54      3.95 o
   1 -13   4        6.45       13.57      5.98 o
  -3 -12   4        1.73        7.86      3.55 o
  -2 -12   4        1.69       -1.53      2.88 o
  -1 -12   4       16.79       15.01      3.61 o
   0 -12   4        0.96        5.07      4.41 o
   1 -12   4        4.79        2.08      4.05 o
   2 -12   4        2.47        1.07      4.00 o
   3 -12   4        3.48        3.86      4.82 o
  -4 -11   4        7.59       11.19      3.89 o
  -3 -11   4        0.01       -1.42      2.89 o
  -2 -11   4        2.85        0.30      2.41 o
  -1 -11   4        4.52        5.45      2.92 o
   0 -11   4        0.13        1.35      2.44 o
   1 -11   4        4.51        5.26      5.17 o
   2 -11   4       19.82       19.62      3.47 o
   3 -11   4       23.68       27.66      5.89 o
   4 -11   4        0.03       -1.14      3.42 o
  -5 -10   4        0.01        1.89      4.65 o
  -4 -10   4        3.04        1.63      2.80 o
  -3 -10   4        3.83        1.31      2.62 o
  -2 -10   4        4.86        6.31      3.15 o
  -1 -10   4        2.50        1.67      3.20 o
   0 -10   4        0.55        4.18      3.31 o
   1 -10   4        0.56        3.44      1.87 o
   2 -10   4        0.91        1.38      2.81 o
   3 -10   4       14.48       24.84      5.23 o
   4 -10   4        4.58        1.25      3.38 o
   5 -10   4        2.96       -1.03      3.09 o
  -5  -9   4       15.56       29.36      6.37 o
  -4  -9   4        3.44        0.02      3.31 o
  -3  -9   4        6.35        5.32      2.61 o
  -2  -9   4        1.37       -2.11      2.11 o
  -1  -9   4       10.31       13.70      2.37 o
   0  -9   4        8.41        5.30      1.59 o
   1  -9   4       10.15       11.67      1.71 o
   2  -9   4       18.56       15.28      1.63 o
   3  -9   4        0.01        1.80      1.55 o
   4  -9   4        6.58        3.99      2.10 o
   5  -9   4        0.25        3.44      3.09 o
   6  -9   4        0.34        1.01      3.20 o
  -6  -8   4       20.65       22.94      5.90 o
  -5  -8   4        1.40        4.18      3.64 o
  -4  -8   4       29.52       29.84      4.01 o
  -3  -8   4       35.18       36.59      3.94 o
  -2  -8   4      157.41      173.89      4.92 o
  -1  -8   4      204.48      216.70      6.29 o
   0  -8   4        4.38        6.63      1.56 o
   1  -8   4        0.15       -0.13      1.12 o
   2  -8   4        5.06        4.87      1.19 o
   3  -8   4       10.26       12.04      1.87 o
   4  -8   4       26.58       31.92      3.17 o
   5  -8   4       12.50       12.89      2.54 o
   6  -8   4        1.63        4.39      2.35 o
  -6  -7   4        5.84        7.41      3.89 o
  -5  -7   4        8.30       10.23      4.19 o
  -4  -7   4        9.62       10.00      2.14 o
  -3  -7   4       20.31       20.32      1.92 o
  -2  -7   4       62.94       60.27      2.91 o
  -1  -7   4      186.43      188.22      6.05 o
   0  -7   4       20.07       18.69      1.70 o
   1  -7   4       60.87       77.84      5.20 o
   2  -7   4       30.47       28.24      1.47 o
   3  -7   4       21.11       24.83      1.66 o
   4  -7   4       10.27       11.16      2.22 o
   5  -7   4       11.21        4.34      1.93 o
   6  -7   4        5.79        9.23      2.32 o
  -7  -6   4        0.23       -2.78      2.78 o
  -6  -6   4        2.42        7.04      3.85 o
  -5  -6   4        0.44       -0.16      2.03 o
  -4  -6   4       17.41       17.98      2.40 o
  -3  -6   4      294.76      285.29      6.23 o
  -2  -6   4        1.28        1.42      1.16 o
  -1  -6   4       38.02       45.28      2.25 o
   0  -6   4       49.40       51.57      2.29 o
   1  -6   4       26.52       24.69      2.44 o
   2  -6   4      113.45      117.55      2.54 o
   3  -6   4        4.61        3.52      0.73 o
   4  -6   4       55.93       53.89      2.66 o
   5  -6   4        0.09        2.24      1.63 o
   6  -6   4       12.32        8.93      2.25 o
   7  -6   4        0.07        1.53      2.06 o
  -7  -5   4        4.14        6.47      3.79 o
  -6  -5   4       38.83       26.10      5.39 o
  -5  -5   4       12.40       12.21      1.79 o
  -4  -5   4      127.63      132.33      6.21 o
  -3  -5   4       93.78       86.99      2.83 o
  -2  -5   4        4.90        2.63      1.13 o
  -1  -5   4        4.60        5.69      1.21 o
   0  -5   4      214.83      219.70      5.23 o
   1  -5   4        1.64        1.79      0.78 o
   2  -5   4       65.36       77.86      1.90 o
   3  -5   4        2.45        3.53      0.62 o
   4  -5   4       50.29       47.32      1.78 o
   5  -5   4        3.39        2.92      1.67 o
   6  -5   4        3.03        4.72      1.81 o
   7  -5   4        0.15        0.06      1.72 o
  -7  -4   4        0.01        5.89      3.78 o
  -6  -4   4       14.69        9.40      2.46 o
  -5  -4   4        9.49       12.25      2.04 o
  -4  -4   4       17.51       18.02      1.77 o
  -3  -4   4       32.62       28.90      1.90 o
  -2  -4   4       19.38       23.57      1.50 o
  -1  -4   4      446.38      428.67      6.34 o
   0  -4   4       20.71       25.10      1.34 o
   1  -4   4      345.60      341.59      5.03 o
   2  -4   4       89.66       83.75      1.76 o
   3  -4   4       18.05       16.26      0.85 o
   4  -4   4       28.71       30.81      1.21 o
   5  -4   4        5.60        3.98      1.54 o
   6  -4   4        3.69        1.22      1.21 o
   7  -4   4        2.54        3.37      1.54 o
  -7  -3   4        3.30        4.11      3.55 o
  -6  -3   4        3.08        4.66      2.81 o
  -5  -3   4       66.75       67.03      2.92 o
  -4  -3   4        5.14        4.00      1.58 o
  -3  -3   4       15.48       14.29      1.65 o
  -2  -3   4       14.02       15.66      1.23 o
  -1  -3   4     1356.98     1444.90     21.08 o
   0  -3   4     2031.96     2079.98     22.42 o
   1  -3   4        1.62        0.45      0.53 o
   2  -3   4      514.14      535.00      5.55 o
   3  -3   4       56.32       53.33      1.32 o
   4  -3   4        0.44       -0.36      0.54 o
   5  -3   4       20.92       16.92      1.55 o
   6  -3   4        7.93       10.41      1.52 o
   7  -3   4        0.56       -0.57      1.23 o
   8  -3   4       24.48       30.18      3.29 o
  -8  -2   4        3.34        1.40      3.52 o
  -7  -2   4        0.02       -2.05      2.38 o
  -6  -2   4        0.02        0.28      1.31 o
  -5  -2   4       18.14       26.19      2.32 o
  -4  -2   4        0.65        1.44      0.93 o
  -3  -2   4       59.41       55.69      3.26 o
  -2  -2   4       83.48       87.89      2.56 o
  -1  -2   4      184.10      177.22      3.56 o
   0  -2   4        5.36       10.03      0.83 o
   1  -2   4      121.42      104.94      1.80 o
   2  -2   4      168.59      192.13      2.74 o
   3  -2   4       21.86       21.55      1.28 o
   4  -2   4       23.62       22.69      1.44 o
   5  -2   4        2.91        6.25      1.12 o
   6  -2   4       27.72       32.54      2.04 o
   7  -2   4       41.95       49.46      2.59 o
   8  -2   4        1.86        2.49      1.83 o
  -8  -1   4        3.30        3.68      3.39 o
  -7  -1   4        1.03        2.86      2.86 o
  -6  -1   4        0.61        0.61      1.18 o
  -5  -1   4       22.99       30.80      1.88 o
  -4  -1   4       10.66       15.74      1.37 o
  -3  -1   4      274.85      284.89      4.62 o
  -2  -1   4        4.82        3.10      0.73 o
  -1  -1   4      265.56      245.29      3.23 o
   0  -1   4       22.23       29.36      1.14 o
   1  -1   4        5.95        3.48      0.64 o
   2  -1   4     1415.23     1484.32     21.00 o
   3  -1   4       32.88       35.78      1.07 o
   4  -1   4       41.95       39.47      1.48 o
   5  -1   4      166.85      162.34      3.66 o
   6  -1   4       33.79       35.73      1.94 o
   7  -1   4        1.20        1.38      1.25 o
   8  -1   4        0.47       -0.52      1.62 o
  -8   0   4        0.37        8.91      4.07 o
  -7   0   4        0.23        6.67      3.45 o
  -6   0   4      100.19       96.97      3.17 o
  -5   0   4      108.34      106.61      3.03 o
  -4   0   4        0.19        1.19      0.89 o
  -3   0   4        8.83        8.19      1.01 o
  -2   0   4        7.49        6.05      0.86 o
  -1   0   4      186.04      204.20      2.77 o
   0   0   4      323.95      275.35      3.40 o
   1   0   4      448.10      444.03      5.20 o
   2   0   4     3185.54     3334.82     57.93 o
   3   0   4      135.39      165.46      3.44 o
   4   0   4       26.57       27.76      1.21 o
   5   0   4        9.72        8.21      1.15 o
   6   0   4       21.88       21.72      1.57 o
   7   0   4        8.70        7.52      1.96 o
   8   0   4        0.00       -0.26      1.56 o
  -8   1   4        2.72        5.68      3.83 o
  -7   1   4        0.05        2.75      2.96 o
  -6   1   4      132.03      123.38      6.80 o
  -5   1   4        0.16       -0.91      0.91 o
  -4   1   4        0.01       -0.49      0.80 o
  -3   1   4        8.69        8.83      1.02 o
  -2   1   4      241.14      249.38      3.64 o
  -1   1   4     1193.59     1143.92     11.96 o
   0   1   4     1318.87     1301.45     13.15 o
   1   1   4      399.06      381.82      5.78 o
   3   1   4       84.85       74.01      2.83 o
   4   1   4        3.33        2.87      0.54 o
   5   1   4      181.63      183.24      4.16 o
   6   1   4        0.49       -0.75      0.95 o
   7   1   4        0.01        0.97      1.14 o
   8   1   4       27.85       31.89      2.51 o
  -8   2   4        1.40        2.15      3.49 o
  -7   2   4       19.33       18.75      4.67 o
  -6   2   4       71.65       75.14      2.82 o
  -5   2   4        4.46        2.01      1.08 o
  -4   2   4       87.33       89.08      2.59 o
  -3   2   4      335.31      347.34      5.33 o
  -2   2   4      429.58      419.45      5.89 o
  -1   2   4      540.77      521.77      6.03 o
   0   2   4     4377.81     4443.70     43.13 o
   1   2   4     1847.77     1974.88     33.83 o
   2   2   4        4.64        2.53      1.14 o
   3   2   4      298.38      306.43      8.60 o
   4   2   4        0.30        0.24      0.49 o
   5   2   4      489.63      466.18      7.68 o
   6   2   4       42.13       40.33      2.00 o
   7   2   4       13.47       14.23      1.92 o
   8   2   4        4.01        4.16      1.67 o
  -8   3   4        0.41       -2.72      2.89 o
  -7   3   4        1.64        1.38      2.94 o
  -6   3   4        0.26       -0.81      1.41 o
  -5   3   4        1.29        0.79      0.98 o
  -4   3   4       42.30       41.26      1.84 o
  -3   3   4       22.26       18.74      1.28 o
  -2   3   4      374.47      370.06      4.90 o
  -1   3   4      353.44      374.68      4.68 o
   0   3   4       86.03       79.06      1.67 o
   1   3   4      599.40      630.52     11.53 o
   2   3   4        7.11        9.64      1.01 o
   3   3   4      284.52      276.71      3.50 o
   4   3   4       38.38       38.26      1.93 o
   5   3   4      122.94      113.96      2.57 o
   6   3   4        4.40        2.67      1.16 o
   7   3   4        1.05       -1.09      1.09 o
   8   3   4        3.31        6.34      1.79 o
  -8   4   4        0.83       -0.34      3.52 o
  -7   4   4       27.03       15.28      4.41 o
  -6   4   4        6.30        6.03      1.55 o
  -5   4   4       31.79       35.52      1.95 o
  -4   4   4      196.61      205.46      4.16 o
  -3   4   4       14.86       17.68      1.28 o
  -2   4   4      198.17      191.41      4.94 o
  -1   4   4      911.27      849.33      9.36 o
   0   4   4      111.99      113.98      2.18 o
   1   4   4      518.19      525.26      6.36 o
   2   4   4       10.80       10.75      0.62 o
   3   4   4       19.34       19.07      0.97 o
   4   4   4        3.98        3.59      0.84 o
   5   4   4      191.91      177.61      3.51 o
   6   4   4        3.38        2.89      1.23 o
   7   4   4        1.29        3.15      1.34 o
   8   4   4        1.15       -1.46      1.46 o
  -7   5   4        3.82        3.16      3.56 o
  -6   5   4        3.90        2.86      1.71 o
  -5   5   4       26.46       29.52      1.91 o
  -4   5   4       10.71       11.31      1.32 o
  -3   5   4      693.26      717.79     13.52 o
  -2   5   4      280.49      265.08      4.42 o
  -1   5   4      248.12      245.05      3.64 o
   0   5   4       28.33       27.74      1.20 o
   1   5   4       37.08       39.44      1.31 o
   2   5   4       68.28       68.58      1.27 o
   3   5   4      391.88      404.31      7.07 o
   4   5   4       87.91       92.07      2.40 o
   5   5   4       39.57       35.61      1.68 o
   6   5   4       63.93       65.75      4.12 o
   7   5   4       55.32       54.47      3.47 o
   8   5   4        5.60        3.24      2.13 o
  -7   6   4        0.02       -0.22      3.19 o
  -6   6   4        0.00        0.45      1.34 o
  -5   6   4        2.27        2.83      1.05 o
  -4   6   4        9.23       10.30      1.19 o
  -3   6   4       26.91       25.46      1.42 o
  -2   6   4      230.54      217.65      3.67 o
  -1   6   4      474.69      448.24      5.84 o
   0   6   4       20.71       20.49      1.47 o
   1   6   4        9.64        7.11      0.77 o
   2   6   4       61.21       66.33      1.50 o
   3   6   4      240.75      246.81      4.49 o
   4   6   4       84.42       95.71      2.65 o
   5   6   4       10.77       10.05      1.44 o
   6   6   4        5.76        7.98      1.86 o
   7   6   4       45.59       47.99      8.81 o
  -7   7   4        0.56        0.31      3.09 o
  -6   7   4       12.50       21.10      5.09 o
  -5   7   4       11.71        9.90      1.34 o
  -4   7   4        0.13       -0.83      0.83 o
  -3   7   4       25.22       29.16      1.81 o
  -2   7   4      297.27      296.01      6.33 o
  -1   7   4      311.17      311.91      5.08 o
   0   7   4      445.67      451.14      5.94 o
   1   7   4     1227.43     1237.40     12.40 o
   2   7   4       86.15       86.23      1.91 o
   3   7   4        4.26        4.69      0.66 o
   4   7   4        8.23        7.35      1.23 o
   5   7   4        3.72        2.91      1.81 o
   6   7   4        0.03       -0.61      1.49 o
   7   7   4        7.16        6.89      4.73 o
  -7   8   4        8.91       15.08      5.01 o
  -6   8   4       33.09       30.40      3.61 o
  -5   8   4       34.16       36.82      2.20 o
  -4   8   4       13.47       17.36      1.48 o
  -3   8   4       54.93       52.14      2.22 o
  -2   8   4       85.84       98.77      2.85 o
  -1   8   4        3.16        4.96      0.98 o
   0   8   4      200.45      183.67      4.18 o
   1   8   4      199.02      188.31      3.41 o
   2   8   4       89.85       98.68      3.19 o
   3   8   4        9.78        9.21      0.91 o
   4   8   4        0.38       -0.60      1.16 o
   5   8   4        0.79       -1.90      2.03 o
   6   8   4        2.49        0.37      1.65 o
   7   8   4       12.09       10.39      2.65 o
  -7   9   4        7.92        9.51      4.70 o
  -6   9   4        3.77        4.21      2.48 o
  -5   9   4        0.03        0.36      1.55 o
  -4   9   4       62.49       67.63      2.49 o
  -3   9   4       20.13       21.14      1.62 o
  -2   9   4        2.00        0.52      0.94 o
  -1   9   4       61.90       67.70      2.44 o
   0   9   4       28.03       29.49      3.53 o
   1   9   4       24.55       26.32      1.82 o
   2   9   4        9.84       10.72      1.25 o
   3   9   4        4.52        5.47      1.04 o
   4   9   4        0.27        1.03      1.20 o
   5   9   4       11.42        9.53      2.34 o
   6   9   4        0.08        0.04      2.67 o
   7   9   4        5.73        3.78      3.16 o
  -6  10   4        3.04        0.75      3.64 o
  -5  10   4        8.53       10.56      2.48 o
  -4  10   4       58.43       51.84      6.20 o
  -3  10   4        1.92        1.44      1.03 o
  -2  10   4       13.89       16.27      1.52 o
  -1  10   4        0.01       -0.06      0.83 o
   0  10   4        6.26        6.44      1.28 o
   1  10   4      162.91      148.31      4.12 o
   2  10   4      334.20      314.47      6.26 o
   3  10   4        4.49        4.83      1.28 o
   4  10   4       42.13       41.32      5.16 o
   5  10   4        0.01        1.69      1.95 o
   6  10   4        0.57       -0.99      2.55 o
  -6  11   4        0.02       -2.49      3.29 o
  -5  11   4        2.54        3.45      2.01 o
  -4  11   4       18.56       16.72      2.52 o
  -3  11   4       16.05       17.88      4.11 o
  -2  11   4        0.42        0.43      1.08 o
  -1  11   4       11.78        8.55      1.48 o
   0  11   4        9.05        9.00      1.68 o
   1  11   4       13.53       17.26      1.88 o
   2  11   4        0.10        0.71      1.32 o
   3  11   4       29.36       27.03      3.00 o
   4  11   4       59.35       65.26      7.54 o
   5  11   4        0.06       -2.48      2.48 o
   6  11   4        1.57       -0.57      2.81 o
  -5  12   4        2.79        4.01      2.86 o
  -4  12   4        5.15        5.82      2.28 o
  -3  12   4       24.41       22.14      2.83 o
  -2  12   4        0.02       -1.60      1.67 o
  -1  12   4       50.69       54.74      4.65 o
   0  12   4        0.01        1.03      1.54 o
   1  12   4       10.50        9.46      2.05 o
   2  12   4        4.35        3.62      1.65 o
   3  12   4        2.35        0.30      1.99 o
   4  12   4        4.35        8.27      3.65 o
   5  12   4        1.33        4.24      3.41 o
  -4  13   4        0.55       -2.34      2.34 o
  -3  13   4        2.79       -0.66      2.47 o
  -2  13   4        0.14        3.50      2.59 o
  -1  13   4        3.62        0.61      2.22 o
   0  13   4        0.30        3.31      2.38 o
   1  13   4        0.16       -1.38      2.16 o
   2  13   4       72.94       68.70      5.09 o
   3  13   4        1.53       -0.52      3.23 o
   4  13   4        4.71        3.94      3.19 o
   5  13   4        7.20        5.43      3.63 o
  -4  14   4        0.00       -1.45      2.65 o
  -3  14   4        0.45       -0.17      2.48 o
  -2  14   4        0.92       -1.18      3.01 o
  -1  14   4        1.85       -0.07      2.27 o
   0  14   4        1.97        3.60      2.64 o
   1  14   4        0.06       -0.34      2.53 o
   2  14   4       15.30       12.24      3.32 o
   3  14   4        6.51       12.94      4.70 o
   4  14   4        2.71       -0.48      3.37 o
  -2  15   4        0.02        0.54      3.05 o
  -1  15   4        6.27        8.66      3.52 o
   0  15   4        2.20        1.13      2.82 o
   1  15   4        1.05        1.70      3.03 o
   2  15   4        1.70        1.26      3.78 o
   3  15   4        1.68       -3.00      3.00 o
  -2 -12   5        0.33       -0.94      3.17 o
  -1 -12   5       10.59        3.19      3.41 o
   0 -12   5        4.07        5.34      3.18 o
   1 -12   5        8.88        7.62      4.59 o
   2 -12   5        0.15        1.42      4.39 o
  -3 -11   5        0.55       -1.95      3.01 o
  -2 -11   5        4.15        5.71      3.24 o
  -1 -11   5        6.35        6.11      3.26 o
   0 -11   5       28.38       37.30      4.48 o
   1 -11   5        3.73        5.28      2.81 o
   2 -11   5        0.93       -1.08      3.55 o
   3 -11   5        1.31        1.55      3.65 o
   4 -11   5        0.00        2.18      3.83 o
  -4 -10   5        2.97        0.47      2.90 o
  -3 -10   5        8.06       10.94      4.30 o
  -2 -10   5        0.01       -0.40      3.24 o
  -1 -10   5        3.77        3.36      3.78 o
   0 -10   5       29.62       39.32      4.21 o
   1 -10   5       20.06       19.84      3.22 o
   2 -10   5       76.63       92.81      8.35 o
   3 -10   5        0.86        3.46      3.52 o
   4 -10   5        1.79        2.48      3.26 o
  -5  -9   5        3.38       -0.92      3.97 o
  -4  -9   5        0.01       -1.73      2.62 o
  -3  -9   5        2.26        5.17      2.75 o
  -2  -9   5        5.74        8.04      2.99 o
  -1  -9   5        3.26        7.22      2.67 o
   0  -9   5       17.31       17.37      2.08 o
   1  -9   5       51.31       54.04      4.64 o
   2  -9   5        0.37       -1.36      1.36 o
   3  -9   5        0.24       -0.01      1.95 o
   4  -9   5        1.07       -1.07      1.78 o
   5  -9   5        0.03       -0.75      2.85 o
  -6  -8   5        7.21       13.37      5.13 o
  -5  -8   5        0.80       -1.90      3.30 o
  -4  -8   5       10.66       12.27      3.26 o
  -3  -8   5        0.86        2.21      2.34 o
  -2  -8   5       20.60       20.83      2.27 o
  -1  -8   5        8.98        8.39      1.69 o
   0  -8   5       40.86       45.92      2.62 o
   1  -8   5        0.59        0.07      1.17 o
   2  -8   5       56.79       62.09      2.74 o
   3  -8   5       80.75       85.04      9.27 o
   4  -8   5       16.58       12.96      2.61 o
   5  -8   5        2.13        0.98      1.78 o
   6  -8   5        0.29        4.41      3.15 o
  -6  -7   5        0.95       -2.37      3.63 o
  -5  -7   5        9.10       14.33      4.78 o
  -4  -7   5       21.35       12.40      4.24 o
  -3  -7   5       96.55       88.29      4.62 o
  -2  -7   5       27.23       26.21      2.26 o
  -1  -7   5       20.82       21.42      2.05 o
   0  -7   5        7.18        7.24      1.42 o
   1  -7   5        0.00        1.20      1.36 o
   2  -7   5       13.12       12.61      1.28 o
   3  -7   5       76.47       76.61      2.80 o
   4  -7   5       17.75       18.69      2.54 o
   5  -7   5        5.12        4.48      2.02 o
   6  -7   5        7.72        9.03      5.05 o
  -6  -6   5        0.75        5.79      3.98 o
  -5  -6   5      110.37      112.70      9.02 o
  -4  -6   5        0.86        2.11      1.73 o
  -3  -6   5      116.17      122.24      3.96 o
  -2  -6   5       23.81       20.90      1.94 o
  -1  -6   5       12.96       16.28      2.04 o
   0  -6   5        2.26        2.86      1.07 o
   1  -6   5       35.75       31.70      1.84 o
   2  -6   5       75.80       71.49      2.05 o
   3  -6   5       51.09       50.22      2.03 o
   4  -6   5       38.92       31.93      2.85 o
   5  -6   5        1.64        1.97      1.62 o
   6  -6   5       16.74       19.19      2.71 o
   7  -6   5        1.04        2.84      2.25 o
  -7  -5   5        0.62       -1.16      3.53 o
  -6  -5   5        0.00       -2.42      3.00 o
  -5  -5   5       21.43       29.95      5.63 o
  -4  -5   5      278.84      283.54      6.39 o
  -3  -5   5      234.40      245.51      5.08 o
  -2  -5   5        4.33        4.93      1.20 o
  -1  -5   5       56.05       58.64      2.51 o
   0  -5   5        0.83        0.73      0.83 o
   1  -5   5       42.28       41.10      1.75 o
   2  -5   5        2.05        4.12      0.75 o
   3  -5   5       16.87       17.46      1.31 o
   4  -5   5       26.34       28.10      1.88 o
   5  -5   5       19.34       19.07      4.59 o
   6  -5   5       50.05       50.34      3.44 o
   7  -5   5        0.72       -1.65      3.00 o
  -7  -4   5        0.28        0.38      3.68 o
  -6  -4   5        7.23        6.20      3.59 o
  -5  -4   5       77.66       78.67      3.91 o
  -4  -4   5        3.44        2.97      1.42 o
  -3  -4   5        4.19        3.89      1.24 o
  -2  -4   5       84.48       94.48      3.14 o
  -1  -4   5      103.64      117.67      3.24 o
   0  -4   5        6.96        7.15      0.97 o
   1  -4   5      265.62      286.02      4.53 o
   2  -4   5      573.08      560.30      6.58 o
   3  -4   5       21.72       25.78      1.34 o
   4  -4   5        0.00       -0.82      0.82 o
   5  -4   5       42.37       42.49      5.11 o
   6  -4   5        2.83        1.73      1.52 o
   7  -4   5        1.11        1.97      1.99 o
  -7  -3   5        6.06        2.97      4.04 o
  -6  -3   5        1.05       -0.89      3.16 o
  -5  -3   5       16.39       17.04      2.63 o
  -4  -3   5       25.24       20.67      1.90 o
  -3  -3   5       68.07       60.06      2.53 o
  -2  -3   5        0.27        0.07      0.64 o
  -1  -3   5       18.20       26.99      1.45 o
   0  -3   5       37.81       45.96      2.98 o
   1  -3   5       35.23       38.33      1.65 o
   2  -3   5        5.68        4.23      0.50 o
   3  -3   5        1.14        0.82      0.79 o
   4  -3   5       10.33       12.17      0.95 o
   5  -3   5        0.02        0.45      0.94 o
   6  -3   5       48.53       50.25      2.43 o
   7  -3   5        6.76        4.83      1.54 o
  -7  -2   5        7.18        5.23      3.83 o
  -6  -2   5       26.59       29.36      3.24 o
  -5  -2   5       22.35       20.12      2.03 o
  -4  -2   5        8.44        8.60      1.48 o
  -3  -2   5        4.37        2.51      1.13 o
  -2  -2   5      225.83      250.51      5.68 o
  -1  -2   5        0.10        1.08      0.70 o
   0  -2   5      908.89      969.27     10.57 o
   1  -2   5      100.39      111.29      2.80 o
   2  -2   5       43.16       39.97      1.07 o
   3  -2   5       28.03       25.28      1.32 o
   4  -2   5       32.12       29.92      1.01 o
   5  -2   5       49.16       53.85      3.62 o
   6  -2   5        0.04       -0.62      0.94 o
   7  -2   5       15.14       19.97      1.91 o
   8  -2   5       15.05       21.89      3.86 o
  -7  -1   5        0.52        2.18      3.50 o
  -6  -1   5        0.23        1.43      2.02 o
  -5  -1   5      181.77      194.94      4.46 o
  -4  -1   5        5.88        7.10      1.41 o
  -3  -1   5        2.43        1.91      0.91 o
  -2  -1   5        3.62        3.70      1.04 o
  -1  -1   5      122.84      128.55      2.27 o
   0  -1   5      828.91      876.44      9.49 o
   1  -1   5      607.74      617.65      9.82 o
   2  -1   5       14.31       11.68      0.88 o
   3  -1   5       18.92       17.70      0.81 o
   4  -1   5        3.46        2.14      0.66 o
   5  -1   5       38.42       31.12      1.96 o
   6  -1   5        1.09        1.87      1.00 o
   7  -1   5        0.02        1.99      1.22 o
   8  -1   5        0.77       -1.06      1.87 o
  -8   0   5        0.00       -3.39      3.45 o
  -7   0   5        1.67        3.61      3.31 o
  -6   0   5       24.39       32.28      3.83 o
  -5   0   5       26.54       20.88      1.77 o
  -4   0   5       16.87       19.34      1.68 o
  -3   0   5        6.28        3.82      1.05 o
  -2   0   5       97.28       86.92      2.12 o
  -1   0   5      300.68      323.94      4.33 o
   0   0   5     2086.21     2118.37     19.63 o
   1   0   5       90.24       86.86      1.52 o
   2   0   5      336.42      360.30      5.55 o
   3   0   5       68.04       67.09      1.82 o
   4   0   5       14.52       17.32      0.80 o
   5   0   5        2.23        1.71      0.70 o
   6   0   5       54.19       54.29      4.64 o
   7   0   5        8.46       10.17      1.80 o
   8   0   5        0.43        2.72      1.85 o
  -8   1   5        0.31       -3.07      3.07 o
  -7   1   5        0.80       -2.57      2.57 o
  -6   1   5        0.05       -0.57      1.26 o
  -5   1   5        3.22        3.26      1.21 o
  -4   1   5      194.93      189.52      4.03 o
  -3   1   5        0.05        0.77      0.71 o
  -2   1   5      364.61      378.94      5.77 o
  -1   1   5        0.14       -0.26      0.68 o
   0   1   5        5.20        2.59      0.52 o
   1   1   5      122.58       93.16      2.13 o
   4   1   5        0.05       -0.73      0.73 o
   5   1   5        2.89        2.56      0.69 o
   6   1   5        7.63        9.13      1.14 o
   7   1   5        3.80        3.47      1.20 o
   8   1   5        0.09       -0.45      1.67 o
  -8   2   5        0.00       -1.57      3.46 o
  -7   2   5       12.26        9.25      4.05 o
  -6   2   5       39.66       45.24      2.60 o
  -5   2   5       44.20       48.91      2.29 o
  -4   2   5       93.63       96.83      2.82 o
  -3   2   5       61.39       80.03      2.92 o
  -2   2   5        1.54       -0.51      0.53 o
  -1   2   5       71.35       76.56      1.73 o
   0   2   5       51.52       52.75      1.19 o
   1   2   5      104.97      113.78      2.33 o
   3   2   5        1.31        2.56      1.20 o
   4   2   5       20.34       22.15      1.57 o
   5   2   5        0.49        0.82      0.65 o
   6   2   5        0.33        0.16      0.84 o
   7   2   5        3.38        1.93      1.35 o
   8   2   5       15.78       18.66      2.43 o
  -8   3   5        0.04        4.33      3.94 o
  -7   3   5       15.16       15.91      4.60 o
  -6   3   5        0.36        1.44      1.45 o
  -5   3   5       12.13       10.20      1.43 o
  -4   3   5       53.08       46.92      2.06 o
  -3   3   5      131.52      142.02      3.54 o
  -2   3   5       95.87       85.78      2.34 o
  -1   3   5      262.00      240.22      3.47 o
   0   3   5      489.62      515.91      6.43 o
   1   3   5      337.14      346.64      4.77 o
   2   3   5        0.01       -0.06      0.49 o
   3   3   5      813.75      844.46     15.05 o
   4   3   5       49.04       55.24      1.29 o
   5   3   5      187.75      180.36      3.17 o
   6   3   5       72.78       79.61      2.59 o
   7   3   5        0.03       -1.03      1.03 o
   8   3   5        0.42       -0.76      1.61 o
  -7   4   5        7.18        8.98      4.23 o
  -6   4   5       40.53       47.35      2.82 o
  -5   4   5       10.72        9.42      1.42 o
  -4   4   5       11.00       15.85      1.44 o
  -3   4   5      407.65      414.60      7.10 o
  -2   4   5        1.98        1.10      0.59 o
  -1   4   5       70.49       67.66      1.94 o
   0   4   5        1.21        0.96      0.60 o
   1   4   5      276.16      270.41      4.03 o
   2   4   5      119.51      138.42      3.36 o
   3   4   5        5.30        5.88      0.68 o
   4   4   5        0.67        1.11      0.68 o
   5   4   5      162.23      163.72      3.18 o
   6   4   5       81.50       80.65      2.73 o
   7   4   5       25.55       28.16      2.00 o
   8   4   5        0.61        3.00      1.76 o
  -7   5   5        8.52       13.62      4.78 o
  -6   5   5        1.22        1.90      1.76 o
  -5   5   5        0.58       -0.22      1.10 o
  -4   5   5        5.30        5.04      1.14 o
  -3   5   5        2.70        2.18      0.80 o
  -2   5   5      230.93      251.65      5.44 o
  -1   5   5       33.88       34.92      1.46 o
   0   5   5       93.54      101.41      2.21 o
   1   5   5      144.98      151.05      2.61 o
   2   5   5        3.41        2.84      0.62 o
   3   5   5       85.70       86.72      2.14 o
   4   5   5      369.84      347.98      7.66 o
   5   5   5      233.18      216.13      4.66 o
   6   5   5       79.31       81.20      3.60 o
   7   5   5        7.30        7.33      1.87 o
   8   5   5        0.00       -0.50      1.78 o
  -7   6   5        1.21       -2.87      2.87 o
  -6   6   5        3.93        5.81      2.12 o
  -5   6   5        0.27       -0.14      1.15 o
  -4   6   5       13.67       13.43      1.46 o
  -3   6   5       86.60       88.04      3.41 o
  -2   6   5        9.00        5.21      0.92 o
  -1   6   5       87.59       93.43      2.22 o
   0   6   5       26.01       25.33      1.17 o
   1   6   5        0.11        0.16      0.63 o
   2   6   5       12.22       14.36      0.79 o
   3   6   5       26.02       24.32      1.36 o
   4   6   5        7.08        8.44      1.21 o
   5   6   5       11.64       12.44      1.78 o
   6   6   5       88.73      100.68      4.16 o
   7   6   5       14.24       20.35      5.76 o
  -7   7   5        0.13       -1.83      3.39 o
  -6   7   5        0.15       -1.69      1.69 o
  -5   7   5       40.53       42.22      2.28 o
  -4   7   5        0.12       -0.88      0.88 o
  -3   7   5       99.36      102.21      2.97 o
  -2   7   5      286.97      285.80      5.58 o
  -1   7   5      154.68      146.01      3.20 o
   0   7   5      430.52      417.02      5.61 o
   1   7   5        7.49        7.95      0.87 o
   2   7   5        0.01        1.20      0.63 o
   3   7   5        0.02        0.96      0.72 o
   4   7   5       53.44       51.45      2.34 o
   5   7   5       19.51       17.12      2.10 o
   6   7   5       13.27       10.36      2.05 o
   7   7   5        0.62        2.92      2.55 o
  -7   8   5        6.52        5.34      4.46 o
  -6   8   5        6.30        6.96      2.49 o
  -5   8   5        9.98       10.05      2.51 o
  -4   8   5       17.24       20.95      1.66 o
  -3   8   5      143.41      132.61      4.28 o
  -2   8   5      232.54      237.44      4.73 o
  -1   8   5       66.17       64.92      2.92 o
   0   8   5       24.69       26.71      1.40 o
   1   8   5       30.84       32.35      1.51 o
   2   8   5       17.14       19.19      1.17 o
   3   8   5        0.03       -0.29      0.85 o
   4   8   5        0.67       -0.43      1.13 o
   5   8   5        0.13       -1.18      1.18 o
   6   8   5        2.53        2.75      2.07 o
   7   8   5       46.99       55.51      3.90 o
  -6   9   5        1.38        1.73      1.91 o
  -5   9   5        2.54        0.83      2.17 o
  -4   9   5        0.09       -1.12      1.12 o
  -3   9   5       58.74       50.50      2.38 o
  -2   9   5       27.37       28.33      1.89 o
  -1   9   5      147.46      134.32      3.12 o
   0   9   5        5.18        3.97      1.03 o
   1   9   5      104.73      108.58      2.90 o
   2   9   5        2.43        0.16      0.80 o
   3   9   5       16.48       15.08      1.55 o
   4   9   5        1.05       -0.53      1.43 o
   5   9   5        0.07        0.92      1.65 o
   6   9   5        7.08       11.17      2.43 o
   7   9   5        1.39        3.78      3.04 o
  -6  10   5        0.62        3.26      2.86 o
  -5  10   5        2.45        5.63      2.06 o
  -4  10   5        5.27        5.57      1.87 o
  -3  10   5        7.55        5.13      1.31 o
  -2  10   5      104.50      111.47      3.12 o
  -1  10   5       56.46       54.52      2.21 o
   0  10   5        5.80        4.06      1.28 o
   1  10   5        0.00       -0.14      1.04 o
   2  10   5       97.17       84.35      2.96 o
   3  10   5       13.51       17.75      2.21 o
   4  10   5       26.81       26.44      4.71 o
   5  10   5        6.10        6.38      2.13 o
   6  10   5        0.03        0.70      1.91 o
  -6  11   5        2.88        4.91      4.26 o
  -5  11   5        8.75        9.85      2.42 o
  -4  11   5       28.33       31.22      3.04 o
  -3  11   5        6.43        6.34      1.94 o
  -2  11   5       80.07       73.13      2.74 o
  -1  11   5        4.09        4.53      1.26 o
   0  11   5       23.89       21.95      1.84 o
   1  11   5      249.09      231.78      4.91 o
   2  11   5        2.11        1.39      1.18 o
   3  11   5      122.01      121.65      4.54 o
   4  11   5       15.93       22.87      3.06 o
   5  11   5        1.32       -0.45      2.52 o
   6  11   5        0.00       -0.67      2.61 o
  -5  12   5        8.75        9.65      2.84 o
  -4  12   5        2.53        2.03      2.08 o
  -3  12   5        0.17       -1.61      1.61 o
  -2  12   5       27.57       23.87      2.81 o
  -1  12   5        8.88        5.55      1.98 o
   0  12   5       12.01        9.99      1.84 o
   1  12   5        6.47        6.74      1.88 o
   2  12   5       46.19       43.61      2.65 o
   3  12   5       42.67       34.24      5.13 o
   4  12   5        2.21        1.96      2.85 o
   5  12   5        7.37        5.75      3.60 o
  -4  13   5       24.87       23.33      3.22 o
  -3  13   5       10.19       10.58      2.50 o
  -2  13   5        2.85        2.55      2.17 o
  -1  13   5        0.60       -1.91      2.07 o
   0  13   5        0.11       -1.78      3.39 o
   1  13   5       22.63       26.41      3.68 o
   2  13   5       22.71       19.91      3.38 o
   3  13   5        1.81        0.70      2.44 o
   4  13   5        1.98        0.75      3.03 o
   5  13   5        0.00        0.89      2.87 o
  -4  14   5        0.20        0.22      3.09 o
  -3  14   5        1.00        1.11      2.79 o
  -2  14   5        0.22       -0.37      2.75 o
  -1  14   5        0.62        1.94      2.64 o
   0  14   5        0.39        0.96      2.69 o
   1  14   5       64.02       55.01      5.01 o
   2  14   5        7.98        7.34      4.05 o
   3  14   5       13.03        8.75      4.22 o
   4  14   5       13.35       12.79      4.26 o
  -2  15   5        1.66        1.63      4.69 o
  -1  15   5        1.04       -0.70      2.80 o
   0  15   5        1.49        2.68      2.87 o
   1  15   5        7.17        2.45      4.77 o
   2  15   5        0.00       -3.31      3.31 o
   3  15   5        4.23        5.30      4.24 o
  -1 -12   6        0.07       -1.06      3.25 o
   0 -12   6        0.01       -1.53      4.46 o
   1 -12   6        1.25        2.16      4.91 o
  -3 -11   6        0.68        1.57      3.27 o
  -2 -11   6        0.04       -1.20      3.07 o
  -1 -11   6       10.58       10.40      3.51 o
   0 -11   6        2.13        6.28      3.23 o
   1 -11   6        0.09       -0.49      3.67 o
   2 -11   6        1.57        4.23      4.18 o
   3 -11   6        0.04        5.02      4.00 o
  -4 -10   6        1.43       -2.84      2.84 o
  -3 -10   6        0.27        3.66      4.14 o
  -2 -10   6        3.25       -0.04      2.56 o
  -1 -10   6       23.89       36.23      4.59 o
   0 -10   6        3.51        3.19      2.58 o
   1 -10   6        3.24        4.91      2.58 o
   2 -10   6        1.87        1.72      3.57 o
   3 -10   6        0.36        5.15      3.81 o
   4 -10   6        1.22       -1.16      3.33 o
  -4  -9   6        8.69       17.33      4.05 o
  -3  -9   6        3.06        1.38      2.82 o
  -2  -9   6        0.08       -1.34      2.72 o
  -1  -9   6       35.55       34.23      4.66 o
   0  -9   6        8.27        1.27      2.14 o
   1  -9   6        4.47        6.49      2.50 o
   2  -9   6       11.26        8.41      3.44 o
   3  -9   6       10.57        6.53      2.66 o
   4  -9   6       16.86       10.17      3.90 o
   5  -9   6        0.07       -1.78      3.05 o
  -5  -8   6        0.61        3.44      4.04 o
  -4  -8   6        0.56       -0.03      3.55 o
  -3  -8   6        1.50        3.70      2.51 o
  -2  -8   6        7.45        4.36      4.12 o
  -1  -8   6        8.16        6.09      1.72 o
   0  -8   6       10.98        8.66      1.76 o
   1  -8   6       77.45       74.02      3.16 o
   2  -8   6        1.28        0.24      1.44 o
   3  -8   6        1.32        0.30      1.83 o
   4  -8   6        2.77        4.41      2.13 o
   5  -8   6        0.08       -2.02      3.14 o
  -6  -7   6        0.09       -3.46      3.46 o
  -5  -7   6        3.71       -2.55      3.55 o
  -4  -7   6       11.84       13.85      4.44 o
  -3  -7   6        1.51        3.35      2.33 o
  -2  -7   6       12.53        7.44      4.03 o
  -1  -7   6       23.04       20.31      2.05 o
   0  -7   6        8.51        7.07      1.52 o
   1  -7   6       40.20       44.12      2.59 o
   2  -7   6      187.50      199.93      6.53 o
   3  -7   6       82.22       72.09      4.23 o
   4  -7   6        0.00       -0.17      1.56 o
   5  -7   6        1.27        0.79      1.81 o
   6  -7   6        0.12        1.76      2.63 o
  -6  -6   6        9.03        9.17      4.42 o
  -5  -6   6        0.50        1.34      3.67 o
  -4  -6   6       40.31       40.20      5.97 o
  -3  -6   6        0.01       -1.17      1.17 o
  -2  -6   6       13.56       14.11      2.05 o
  -1  -6   6        6.24        3.96      1.38 o
   0  -6   6       48.91       54.69      3.89 o
   1  -6   6        0.04        0.52      1.00 o
   2  -6   6       17.24       16.50      1.40 o
   3  -6   6       30.71       31.01      2.52 o
   4  -6   6       46.46       45.40      3.30 o
   5  -6   6        0.31       -0.88      1.49 o
   6  -6   6        1.21        2.85      1.87 o
  -6  -5   6       12.28       14.82      5.00 o
  -5  -5   6        0.00        2.83      3.59 o
  -4  -5   6       29.98       27.49      3.44 o
  -3  -5   6        2.05        3.67      1.47 o
  -2  -5   6        1.54        0.70      1.01 o
  -1  -5   6       34.00       35.60      2.49 o
   0  -5   6       92.88      103.97      3.17 o
   1  -5   6       44.64       44.89      2.57 o
   2  -5   6       17.48       17.69      1.21 o
   3  -5   6      156.64      160.23      3.67 o
   4  -5   6       23.97       23.13      2.38 o
   5  -5   6        4.43        7.47      1.80 o
   6  -5   6        1.76        1.75      1.65 o
   7  -5   6       15.69       20.70      3.78 o
  -7  -4   6        0.39        3.50      4.35 o
  -6  -4   6        1.48        0.33      3.45 o
  -5  -4   6        7.58        5.48      3.64 o
  -4  -4   6       77.13       73.36      3.30 o
  -3  -4   6       62.82       61.78      3.31 o
  -2  -4   6        7.74        7.51      1.25 o
  -1  -4   6        1.74        3.88      1.11 o
   0  -4   6        0.20        0.03      0.80 o
   1  -4   6        0.21        0.32      0.73 o
   2  -4   6       10.96        9.16      0.80 o
   3  -4   6        5.81        7.58      1.04 o
   4  -4   6       21.79       18.57      1.52 o
   5  -4   6       54.86       57.38      3.21 o
   6  -4   6       19.44       18.63      2.25 o
   7  -4   6        1.87        1.36      3.78 o
  -7  -3   6        3.06       -2.51      3.37 o
  -6  -3   6        1.64        0.51      3.33 o
  -5  -3   6        6.81        9.03      2.78 o
  -4  -3   6      303.36      306.33      6.67 o
  -3  -3   6       69.17       70.44      5.20 o
  -2  -3   6        0.09        0.33      0.88 o
  -1  -3   6       22.67       26.73      1.61 o
   0  -3   6       86.79      107.43      2.60 o
   1  -3   6       97.90      102.74      3.07 o
   2  -3   6      425.42      389.83      5.86 o
   3  -3   6       31.90       34.73      1.82 o
   4  -3   6       25.49       23.91      1.57 o
   5  -3   6        0.03       -0.30      1.11 o
   6  -3   6        2.59        3.49      1.48 o
   7  -3   6        0.04       -1.66      1.66 o
  -7  -2   6        2.63        1.74      3.37 o
  -6  -2   6        2.27        1.62      3.13 o
  -5  -2   6       20.86       20.90      2.15 o
  -4  -2   6      349.17      339.63      6.91 o
  -3  -2   6      170.57      158.35      4.19 o
  -2  -2   6       15.30       15.32      2.04 o
  -1  -2   6       43.50       50.60      2.89 o
   0  -2   6      223.87      248.41      4.05 o
   1  -2   6       33.72       33.34      1.41 o
   2  -2   6        5.83        6.69      0.60 o
   3  -2   6       66.29       67.25      2.17 o
   4  -2   6        7.83        7.35      1.01 o
   5  -2   6        8.35        6.01      1.06 o
   6  -2   6      110.77      101.40      3.35 o
   7  -2   6       30.77       41.96      2.37 o
  -7  -1   6        3.63        5.60      3.93 o
  -6  -1   6       11.92        6.61      3.74 o
  -5  -1   6        0.75        0.72      1.57 o
  -4  -1   6       21.96       17.34      1.64 o
  -3  -1   6        0.11        0.06      0.99 o
  -2  -1   6       79.48       77.96      2.59 o
  -1  -1   6        7.39        7.43      0.87 o
   0  -1   6       60.29       72.96      1.74 o
   1  -1   6       31.75       24.04      0.87 o
   2  -1   6        0.14        1.00      0.89 o
   3  -1   6       31.03       31.68      1.35 o
   4  -1   6       61.92       57.32      1.55 o
   5  -1   6        1.50        1.87      1.09 o
   6  -1   6       73.55       75.41      2.55 o
   7  -1   6        0.62        1.77      1.26 o
  -7   0   6        1.11        6.20      4.23 o
  -6   0   6        6.97        5.16      3.67 o
  -5   0   6      144.15      131.82      3.77 o
  -4   0   6      215.66      220.74      4.63 o
  -3   0   6       90.64       94.13      2.71 o
  -2   0   6       23.65       22.62      1.51 o
  -1   0   6     1335.84     1413.12     16.43 o
   0   0   6       42.45       45.26      1.26 o
   1   0   6        4.02        1.66      0.71 o
   2   0   6       52.14       57.97      1.74 o
   3   0   6      141.66      163.04      2.89 o
   4   0   6      141.73      142.91      2.04 o
   5   0   6       15.69       16.94      1.03 o
   6   0   6       17.68       15.56      1.25 o
   7   0   6        1.42        1.32      1.17 o
   8   0   6        3.90       -0.34      2.24 o
  -7   1   6        0.78       -0.89      3.08 o
  -6   1   6        8.65       10.74      2.70 o
  -5   1   6       18.89       14.42      1.67 o
  -4   1   6       13.00       14.43      1.50 o
  -3   1   6       43.48       37.44      1.81 o
  -2   1   6       20.10       25.58      2.21 o
  -1   1   6      454.93      483.93      6.02 o
   0   1   6      963.55     1034.43     10.94 o
   1   1   6      645.01      665.81      7.73 o
   2   1   6        0.00        0.44      0.44 o
   4   1   6       10.62        7.93      1.25 o
   5   1   6       24.56       25.06      1.07 o
   6   1   6        5.10        4.19      0.88 o
   7   1   6        9.46        9.49      1.32 o
   8   1   6        1.28        2.61      2.27 o
  -7   2   6        0.93        4.18      3.26 o
  -6   2   6       30.86       38.30      3.19 o
  -5   2   6        1.16        0.46      1.13 o
  -4   2   6       91.37       81.84      3.29 o
  -3   2   6        1.47        1.84      1.07 o
  -2   2   6      132.63      135.54      4.60 o
  -1   2   6      146.56      157.64      2.73 o
   0   2   6      191.76      207.10      2.97 o
   1   2   6      338.32      401.69      4.88 o
   2   2   6     1932.81     2028.05     49.21 o
   4   2   6       46.39       44.39      2.66 o
   5   2   6       46.94       49.53      1.48 o
   6   2   6       83.46       90.65      2.49 o
   7   2   6        0.89        0.45      1.06 o
   8   2   6        0.00        6.78      2.44 o
  -7   3   6       13.07       15.22      4.52 o
  -6   3   6        2.30        4.61      2.34 o
  -5   3   6       25.52       22.10      1.85 o
  -4   3   6       39.36       36.90      1.96 o
  -3   3   6        2.61        2.76      0.97 o
  -2   3   6       40.30       39.26      1.51 o
  -1   3   6        1.09        0.94      0.65 o
   0   3   6       61.94       78.40      1.64 o
   1   3   6     1229.90     1318.93     14.61 o
   2   3   6      161.07      177.50      3.84 o
   3   3   6       52.30       49.77      1.74 o
   4   3   6        7.12        7.68      0.69 o
   5   3   6       17.08       16.05      0.85 o
   6   3   6       33.12       29.38      1.52 o
   7   3   6        0.07        0.67      1.07 o
   8   3   6        0.01       -1.96      1.96 o
  -7   4   6        0.65        2.33      3.67 o
  -6   4   6        5.32        8.80      3.89 o
  -5   4   6       15.42       16.98      1.75 o
  -4   4   6       60.68       55.74      2.34 o
  -3   4   6        0.02        0.46      0.82 o
  -2   4   6      187.41      168.51      3.42 o
  -1   4   6       16.48       18.61      1.04 o
   0   4   6      184.80      175.46      3.02 o
   1   4   6      136.23      135.64      3.27 o
   2   4   6      532.89      517.80      8.21 o
   3   4   6       69.38       75.35      1.96 o
   4   4   6       24.72       25.76      1.04 o
   5   4   6       29.97       29.57      1.21 o
   6   4   6        4.08        5.31      1.05 o
   7   4   6       30.95       31.22      1.99 o
   8   4   6        0.88       -0.05      1.93 o
  -7   5   6       12.74        6.31      4.07 o
  -6   5   6        1.95       -2.96      2.96 o
  -5   5   6       16.63       17.86      1.72 o
  -4   5   6       37.61       39.68      2.10 o
  -3   5   6        0.07        1.32      0.87 o
  -2   5   6       39.38       44.90      1.82 o
  -1   5   6      556.31      543.13      6.74 o
   0   5   6       31.80       33.91      1.33 o
   1   5   6      419.01      469.39      6.03 o
   2   5   6        0.89        1.87      1.68 o
   3   5   6        9.58       11.34      0.91 o
   4   5   6        2.00        1.73      0.71 o
   5   5   6      287.28      292.03      5.52 o
   6   5   6       20.11       23.11      1.96 o
   7   5   6        0.98        1.55      1.47 o
  -7   6   6        0.28       -3.07      3.07 o
  -6   6   6        0.64        1.16      3.42 o
  -5   6   6        1.86        0.74      1.42 o
  -4   6   6        3.91        3.35      1.80 o
  -3   6   6        0.40        0.82      0.99 o
  -2   6   6       81.40       72.49      2.32 o
  -1   6   6      133.89      147.77      4.57 o
   0   6   6      102.49       86.36      2.29 o
   1   6   6      128.38      136.97      2.65 o
   2   6   6       43.42       42.38      1.55 o
   3   6   6      116.88      119.14      2.76 o
   4   6   6      574.62      552.62     11.01 o
   5   6   6        3.72        3.80      1.79 o
   6   6   6        0.01       -0.73      1.33 o
   7   6   6       10.99       11.24      3.03 o
  -7   7   6        2.11        7.21      4.41 o
  -6   7   6        0.46        1.08      2.05 o
  -5   7   6        7.88        5.66      2.71 o
  -4   7   6        1.41        0.75      1.13 o
  -3   7   6       22.46       23.45      1.73 o
  -2   7   6        6.22        7.39      1.16 o
  -1   7   6       22.37       24.26      1.50 o
   0   7   6       72.93       80.03      2.67 o
   1   7   6       57.13       53.60      1.80 o
   2   7   6       21.95       20.22      0.98 o
   3   7   6       21.01       28.17      1.57 o
   4   7   6       81.47       82.18      2.88 o
   5   7   6        9.74       10.20      1.73 o
   6   7   6        1.24        1.09      1.42 o
   7   7   6        0.21       -0.65      1.55 o
  -7   8   6        2.23       -0.75      3.72 o
  -6   8   6        2.71        0.71      2.45 o
  -5   8   6        0.57        2.06      2.11 o
  -4   8   6        0.52        0.81      1.05 o
  -3   8   6       86.23       85.71      3.91 o
  -2   8   6        0.04       -0.13      0.85 o
  -1   8   6       10.08       10.69      1.40 o
   0   8   6       18.82       21.01      1.30 o
   1   8   6        2.36        2.41      0.84 o
   2   8   6        0.80        0.03      0.67 o
   3   8   6       15.42       15.84      1.22 o
   4   8   6       67.91       76.25      3.64 o
   5   8   6       34.59       36.93      2.79 o
   6   8   6        3.77        0.34      3.40 o
   7   8   6       24.91       26.68      2.94 o
  -6   9   6        0.23        2.23      2.32 o
  -5   9   6        1.06        0.89      2.21 o
  -4   9   6        5.31        4.27      2.09 o
  -3   9   6        1.35        1.40      1.19 o
  -2   9   6       34.05       35.15      2.68 o
  -1   9   6        9.70        8.82      1.34 o
   0   9   6        5.11        4.72      0.99 o
   1   9   6       57.20       55.18      1.96 o
   2   9   6        0.83       -0.24      0.75 o
   3   9   6        4.69        5.65      1.17 o
   4   9   6       61.62       52.31      8.04 o
   5   9   6        1.56        4.40      1.76 o
   6   9   6       24.74       25.69      4.52 o
   7   9   6       32.19       37.81      3.59 o
  -6  10   6        0.09       -0.61      1.88 o
  -5  10   6        0.47       -0.46      2.38 o
  -4  10   6        5.74        1.60      2.14 o
  -3  10   6       11.16       13.29      2.01 o
  -2  10   6      295.98      286.02      9.43 o
  -1  10   6      122.45      121.52      4.24 o
   0  10   6       29.76       22.72      1.59 o
   1  10   6       15.60       20.37      1.61 o
   2  10   6       11.34       10.24      1.25 o
   3  10   6       10.56       11.19      1.75 o
   4  10   6        6.43        5.14      1.94 o
   5  10   6        0.97        0.09      2.20 o
   6  10   6        0.79        0.93      2.01 o
  -5  11   6        1.90        2.97      3.22 o
  -4  11   6        2.00        2.18      1.93 o
  -3  11   6       23.60       21.50      2.72 o
  -2  11   6        5.40        6.53      1.58 o
  -1  11   6       40.08       41.41      2.14 o
   0  11   6        3.72        2.14      1.07 o
   1  11   6        5.33        7.01      1.37 o
   2  11   6       11.19       10.31      1.94 o
   3  11   6       70.31       77.92      6.28 o
   4  11   6        0.45       -0.68      1.93 o
   5  11   6        0.40        1.46      2.00 o
   6  11   6        5.14        5.54      3.16 o
  -5  12   6        9.87        7.32      4.84 o
  -4  12   6        0.82       -1.69      1.69 o
  -3  12   6        4.30        5.80      2.05 o
  -2  12   6        8.00        6.27      2.11 o
  -1  12   6        6.92        6.19      2.10 o
   0  12   6        0.06        0.45      1.25 o
   1  12   6        8.14        9.59      1.55 o
   2  12   6       94.46       98.08      4.35 o
   3  12   6       19.47       19.50      3.08 o
   4  12   6        0.01       -1.92      2.27 o
   5  12   6        0.02       -0.79      2.42 o
  -4  13   6        0.36       -0.66      2.18 o
  -3  13   6        9.17        5.84      2.40 o
  -2  13   6        9.81       12.27      2.56 o
  -1  13   6        0.06       -1.82      1.82 o
   0  13   6        0.90        1.18      1.81 o
   1  13   6       25.79       26.38      3.58 o
   2  13   6        1.28       -0.52      2.93 o
   3  13   6        6.45        1.00      2.72 o
   4  13   6       11.58        4.79      3.44 o
   5  13   6        1.00       -2.83      2.83 o
  -3  14   6        2.96        4.48      2.47 o
  -2  14   6        5.63        0.14      2.13 o
  -1  14   6        8.66        7.12      6.02 o
   0  14   6       28.46       33.94      6.32 o
   1  14   6        0.15       -0.04      2.26 o
   2  14   6       10.21        6.41      3.85 o
   3  14   6        0.48        2.15      3.30 o
   4  14   6        8.03       13.20      4.33 o
  -2  15   6        0.42        0.99      2.99 o
  -1  15   6        5.79        6.34      3.21 o
   0  15   6        3.83        4.03      3.16 o
   1  15   6        7.53        8.84      4.42 o
   2  15   6        4.46        7.82      3.98 o
   3  15   6        3.01        7.42      4.00 o
  -1 -11   7        0.00        0.48      3.26 o
   0 -11   7        7.22        5.91      4.94 o
   1 -11   7        0.21       -1.74      4.22 o
   2 -11   7        0.00       -1.77      3.76 o
  -3 -10   7        3.00        3.28      5.09 o
  -2 -10   7        0.18        0.32      2.92 o
  -1 -10   7        2.53       -2.40      2.40 o
   0 -10   7       10.01       15.21      3.47 o
   1 -10   7        0.21       -3.31      3.53 o
   2 -10   7        0.36       -3.23      3.23 o
   3 -10   7        0.91       -2.92      2.92 o
  -4  -9   7        0.21       -3.11      4.05 o
  -3  -9   7        4.25        5.24      3.26 o
  -2  -9   7        2.02       -0.32      2.71 o
  -1  -9   7       14.32       10.10      3.19 o
   0  -9   7        8.94       12.34      3.17 o
   1  -9   7        0.04        0.53      3.46 o
   2  -9   7       15.08       13.39      4.33 o
   3  -9   7        0.83       -2.66      2.66 o
   4  -9   7        0.15        1.25      3.19 o
  -5  -8   7        0.00        1.29      4.48 o
  -4  -8   7        3.79        3.98      4.09 o
  -3  -8   7        2.73        1.05      2.53 o
  -2  -8   7        0.14       -2.23      2.23 o
  -1  -8   7        0.68        2.60      2.33 o
   0  -8   7       45.19       60.88      3.64 o
   1  -8   7        3.05        2.20      1.68 o
   2  -8   7        2.75        2.15      2.01 o
   3  -8   7        4.14        6.92      2.34 o
   4  -8   7        5.91        2.34      2.15 o
   5  -8   7        0.87        2.12      2.11 o
  -5  -7   7        0.73        1.18      4.20 o
  -4  -7   7        0.51        0.66      3.52 o
  -3  -7   7        0.04        0.12      2.32 o
  -2  -7   7        0.86        0.63      2.32 o
  -1  -7   7       33.72       32.62      2.48 o
   0  -7   7      238.83      231.01      6.37 o
   1  -7   7        2.19        1.13      1.48 o
   2  -7   7        2.45        0.04      1.75 o
   3  -7   7       11.96        8.70      2.27 o
   4  -7   7        5.82        5.07      2.02 o
   5  -7   7        1.32        1.68      2.01 o
  -6  -6   7        0.03        2.90      4.48 o
  -5  -6   7        0.72        4.41      3.91 o
  -4  -6   7       11.78        6.20      3.90 o
  -3  -6   7        1.47        1.16      2.27 o
  -2  -6   7        1.60        1.88      2.09 o
  -1  -6   7       69.79       65.00      3.02 o
   0  -6   7        6.91        5.10      1.36 o
   1  -6   7       46.49       48.78      2.41 o
   2  -6   7      218.10      216.83      5.68 o
   3  -6   7       53.68       55.15      3.74 o
   4  -6   7        6.34        7.15      2.02 o
   5  -6   7        0.88       -0.23      1.67 o
   6  -6   7        0.11       -1.82      1.89 o
  -6  -5   7        3.90        6.43      4.49 o
  -5  -5   7       14.10        8.51      4.61 o
  -4  -5   7        3.38        6.17      3.90 o
  -3  -5   7       25.22       25.70      2.33 o
  -2  -5   7       70.56       68.48      4.79 o
  -1  -5   7        1.36       -0.51      1.43 o
   0  -5   7      142.94      149.03      4.86 o
   1  -5   7       40.09       39.81      1.86 o
   2  -5   7       34.47       36.33      1.99 o
   3  -5   7       40.22       35.22      2.83 o
   4  -5   7        9.94        6.00      2.44 o
   5  -5   7       42.33       39.72      3.07 o
   6  -5   7        2.81        4.15      2.12 o
  -6  -4   7        0.07       -1.59      3.61 o
  -5  -4   7        5.53       11.54      4.46 o
  -4  -4   7        3.94       -0.60      3.18 o
  -3  -4   7       53.40       64.41      3.73 o
  -2  -4   7        4.33        4.57      1.32 o
  -1  -4   7        8.61       12.25      1.52 o
   0  -4   7       33.43       29.18      3.09 o
   1  -4   7        8.11        7.93      1.04 o
   2  -4   7      290.58      290.39      5.76 o
   3  -4   7      322.50      307.59      6.58 o
   4  -4   7        7.01        6.31      1.61 o
   5  -4   7        2.34        2.56      2.45 o
   6  -4   7        0.06        1.18      1.56 o
   7  -4   7        0.69        2.92      2.61 o
  -7  -3   7        0.00       -0.89      3.78 o
  -6  -3   7        0.93        3.70      4.22 o
  -5  -3   7       13.10       13.66      4.35 o
  -4  -3   7        8.76        8.76      1.82 o
  -3  -3   7        9.12       10.06      1.65 o
  -2  -3   7       15.70       17.59      1.60 o
  -1  -3   7        0.31       -0.29      0.85 o
   0  -3   7      174.57      171.03      3.51 o
   1  -3   7        5.56        3.20      1.09 o
   2  -3   7        0.04       -0.81      0.81 o
   3  -3   7       92.49       88.97      3.42 o
   4  -3   7        1.05        1.87      1.21 o
   5  -3   7        0.69        2.87      1.25 o
   6  -3   7       19.60       25.21      2.30 o
   7  -3   7        5.51        5.16      2.63 o
  -7  -2   7        0.52       -0.19      3.70 o
  -6  -2   7        0.04       -2.90      3.04 o
  -5  -2   7      111.05       90.48      8.20 o
  -4  -2   7      163.77      163.62      4.80 o
  -3  -2   7       29.96       33.82      2.26 o
  -2  -2   7        0.00       -0.02      0.97 o
  -1  -2   7       82.36       93.16      2.40 o
   0  -2   7       47.50       47.63      1.76 o
   1  -2   7       76.96       75.84      1.92 o
   2  -2   7       11.33       11.92      1.18 o
   3  -2   7        0.21       -0.70      0.80 o
   4  -2   7        1.49        1.98      0.87 o
   5  -2   7       42.77       40.39      2.32 o
   6  -2   7       20.30       20.12      1.93 o
   7  -2   7        3.05        4.08      2.34 o
  -7  -1   7        1.09        2.66      4.08 o
  -6  -1   7        0.77       -3.05      3.05 o
  -5  -1   7      126.04      138.13      6.42 o
  -4  -1   7       74.16       73.63      3.28 o
  -3  -1   7      301.49      279.82      5.97 o
  -2  -1   7        2.39        3.87      1.14 o
  -1  -1   7       23.63       25.40      1.40 o
   0  -1   7       11.68       12.36      1.00 o
   1  -1   7      252.51      232.36      3.20 o
   2  -1   7       37.52       40.65      1.76 o
   3  -1   7       52.07       52.13      1.92 o
   4  -1   7        0.16       -0.07      0.74 o
   5  -1   7      121.84      111.64      3.39 o
   6  -1   7       21.79       23.58      2.85 o
   7  -1   7        7.72       12.08      1.56 o
  -7   0   7        1.57        4.71      4.00 o
  -6   0   7        0.16       -1.68      2.63 o
  -5   0   7        0.09        0.16      1.53 o
  -4   0   7       33.96       30.51      2.05 o
  -3   0   7      139.08      134.06      3.83 o
  -2   0   7        0.20       -0.85      0.85 o
  -1   0   7       29.15       30.86      1.45 o
   0   0   7       39.84       38.18      1.31 o
   1   0   7        0.76       -0.08      0.43 o
   2   0   7      210.81      192.05      5.08 o
   3   0   7       80.57       73.36      1.88 o
   4   0   7        0.73        0.50      0.55 o
   5   0   7       14.32       12.27      0.91 o
   6   0   7       13.40       12.53      1.15 o
   7   0   7       25.75       26.10      1.75 o
  -7   1   7        2.79       -0.93      3.59 o
  -6   1   7        5.23        7.30      3.74 o
  -5   1   7       14.91       15.52      3.24 o
  -4   1   7      121.62      120.42      3.49 o
  -3   1   7       44.60       44.35      4.10 o
  -2   1   7       19.04       24.20      1.46 o
  -1   1   7      145.39      138.38      2.91 o
   0   1   7        1.39        2.32      0.60 o
   1   1   7      245.52      233.26      3.06 o
   2   1   7        6.49        7.65      0.79 o
   3   1   7       47.05       41.59      1.98 o
   4   1   7        5.77        3.91      1.30 o
   5   1   7       12.52        9.25      1.23 o
   6   1   7        0.00       -0.18      0.68 o
   7   1   7        1.76        2.17      1.27 o
  -7   2   7        0.02       -0.31      3.55 o
  -6   2   7       59.10       60.71      6.93 o
  -5   2   7        6.39        8.88      1.59 o
  -4   2   7       17.76       13.87      1.55 o
  -3   2   7        7.52        7.20      1.19 o
  -2   2   7       18.65       14.29      1.32 o
  -1   2   7        1.14       -0.01      0.86 o
   0   2   7      163.91      181.96      2.83 o
   1   2   7      170.62      164.56      2.50 o
   2   2   7       66.56       64.29      2.73 o
   4   2   7        5.40        6.17      1.46 o
   6   2   7       34.63       34.54      1.52 o
   7   2   7        1.21       -0.05      0.98 o
  -7   3   7        7.71       15.97      5.02 o
  -6   3   7        5.03        7.13      4.16 o
  -5   3   7       78.94       65.64      2.85 o
  -4   3   7        8.77        6.97      1.32 o
  -3   3   7       20.62       19.88      1.93 o
  -2   3   7       75.67       86.93      2.48 o
  -1   3   7      178.12      183.52      4.39 o
   0   3   7     1545.09     1629.78     16.26 o
   1   3   7     1705.95     1778.48     19.55 o
   2   3   7        0.05       -0.54      0.54 o
   3   3   7      123.85      118.14      3.09 o
   4   3   7       47.61       50.50      3.26 o
   5   3   7        0.16        0.53      0.65 o
   6   3   7       29.05       30.27      1.38 o
   7   3   7        4.67        5.19      1.14 o
  -7   4   7        2.80       -0.22      3.49 o
  -6   4   7        5.37        0.96      3.18 o
  -5   4   7        0.08       -0.05      1.43 o
  -4   4   7       50.01       48.04      2.30 o
  -3   4   7       65.79       73.45      2.51 o
  -2   4   7       10.38       12.06      1.44 o
  -1   4   7      609.18      613.30      7.44 o
   0   4   7      151.38      149.11      3.35 o
   1   4   7      412.24      403.03      5.92 o
   2   4   7      103.83      100.39      2.96 o
   3   4   7      185.39      191.25      3.66 o
   4   4   7       11.82       12.96      0.74 o
   5   4   7        1.02        1.32      0.67 o
   6   4   7        2.62        2.36      1.54 o
   7   4   7       16.55       16.46      3.15 o
  -7   5   7       13.92       17.18      5.32 o
  -6   5   7        0.26        2.44      3.53 o
  -5   5   7       17.10       15.58      3.78 o
  -4   5   7        3.41        1.62      1.17 o
  -3   5   7       45.40       47.35      2.12 o
  -2   5   7       13.39       13.75      1.29 o
  -1   5   7      282.19      286.56      5.14 o
   0   5   7       11.37       12.06      1.00 o
   1   5   7       10.99       10.16      0.77 o
   2   5   7      419.32      438.40      7.55 o
   3   5   7        0.34        0.82      0.77 o
   4   5   7        0.01       -0.09      0.63 o
   5   5   7       90.16       86.25      2.43 o
   6   5   7        6.91        4.60      1.22 o
   7   5   7        3.71        4.00      1.51 o
  -7   6   7        2.11        1.78      3.65 o
  -6   6   7        0.12        4.63      3.31 o
  -5   6   7       12.46       14.39      4.04 o
  -4   6   7       22.57       21.43      1.86 o
  -3   6   7        5.46        6.45      1.71 o
  -2   6   7        6.55        4.67      1.04 o
  -1   6   7       19.20       17.96      1.32 o
   0   6   7      394.86      406.22      5.90 o
   1   6   7      108.28      110.00      2.75 o
   2   6   7        9.29       10.92      0.89 o
   3   6   7       40.58       40.18      2.41 o
   4   6   7      118.98      125.98      3.23 o
   5   6   7        1.02        1.97      2.18 o
   6   6   7       13.80       17.59      1.87 o
   7   6   7        1.27        1.74      1.60 o
  -7   7   7        0.34       -2.78      3.98 o
  -6   7   7        2.27       -2.46      3.08 o
  -5   7   7        7.79       15.74      4.41 o
  -4   7   7        0.10        0.30      1.24 o
  -3   7   7        7.26        5.82      1.31 o
  -2   7   7        4.19        8.59      1.37 o
  -1   7   7        1.04       -0.14      0.92 o
   0   7   7      130.04      129.69      2.71 o
   1   7   7        1.84        1.96      0.77 o
   2   7   7       39.58       38.54      1.65 o
   3   7   7      561.26      544.45      8.23 o
   4   7   7       14.69       15.30      1.67 o
   5   7   7        3.52        0.91      1.18 o
   6   7   7        6.64        6.58      1.68 o
   7   7   7       17.71       22.81      4.32 o
  -6   8   7        0.04       -1.91      3.37 o
  -5   8   7        3.66        3.20      2.75 o
  -4   8   7        0.00       -0.83      1.32 o
  -3   8   7        4.34        5.12      1.20 o
  -2   8   7        0.00        0.12      1.00 o
  -1   8   7       10.01       13.75      1.37 o
   0   8   7        0.16        0.32      0.77 o
   1   8   7        7.30        6.35      1.00 o
   2   8   7        0.48        0.27      0.65 o
   3   8   7        5.90        8.29      0.90 o
   4   8   7       94.17       95.48      6.42 o
   5   8   7       24.83       26.45      2.39 o
   6   8   7        2.24       -0.55      3.00 o
   7   8   7        0.15       -1.06      1.77 o
  -6   9   7        2.16       -0.26      2.55 o
  -5   9   7        0.06        0.92      2.29 o
  -4   9   7        4.49        6.56      2.39 o
  -3   9   7        0.04       -0.93      1.14 o
  -2   9   7       64.06       73.77      3.39 o
  -1   9   7       18.92       15.64      1.51 o
   0   9   7       64.33       65.53      2.36 o
   1   9   7        0.15       -0.20      0.82 o
   2   9   7        0.01       -0.03      0.88 o
   3   9   7       20.52       19.88      1.50 o
   4   9   7       46.02       44.48      3.08 o
   5   9   7       11.28        6.89      4.71 o
   6   9   7       43.76       52.58      4.00 o
  -6  10   7        0.26        0.63      2.65 o
  -5  10   7        2.13        2.39      7.95 o
  -4  10   7        6.18        5.30      2.30 o
  -3  10   7       18.47       18.92      3.09 o
  -2  10   7        6.70        5.32      1.40 o
  -1  10   7       89.32       95.95      3.10 o
   0  10   7       37.11       32.80      1.80 o
   1  10   7        0.13       -0.91      0.98 o
   2  10   7        3.51        3.11      1.17 o
   3  10   7       67.81       69.41      4.31 o
   4  10   7       35.17       35.97      3.66 o
   5  10   7        0.25        0.20      1.62 o
   6  10   7       14.00       22.03      2.92 o
  -5  11   7        6.52        5.11      2.90 o
  -4  11   7        0.01        4.05      2.57 o
  -3  11   7       59.18       50.25      4.41 o
  -2  11   7       47.75       49.92      6.88 o
  -1  11   7        6.91        7.27      1.37 o
   0  11   7        0.04       -0.93      0.93 o
   1  11   7        1.32        3.35      1.22 o
   2  11   7       30.10       32.33      2.30 o
   3  11   7        2.57        1.31      1.77 o
   4  11   7        0.24        0.49      4.36 o
   5  11   7       10.71        8.17      2.42 o
   6  11   7        3.19        0.82      2.63 o
  -5  12   7        0.02        0.02      2.24 o
  -4  12   7        0.29        0.24      1.92 o
  -3  12   7        1.47        4.15      2.20 o
  -2  12   7       16.02       21.47      2.92 o
  -1  12   7        0.08       -1.87      2.25 o
   0  12   7        0.05        1.36      1.65 o
   1  12   7        7.67        7.34      1.86 o
   2  12   7       45.70       48.34      3.31 o
   3  12   7        3.67        3.29      2.14 o
   4  12   7        1.56        2.63      2.63 o
   5  12   7        4.81        2.74      2.98 o
  -4  13   7        0.04        3.59      2.41 o
  -3  13   7        9.32       11.45      2.62 o
  -2  13   7       31.12       25.28      3.12 o
  -1  13   7       16.42       14.18      2.97 o
   0  13   7        2.34        2.19      1.93 o
   1  13   7       17.33       15.17      2.59 o
   2  13   7        0.18       -2.64      2.64 o
   3  13   7        1.56        0.05      2.63 o
   4  13   7        0.00        7.67      3.39 o
  -3  14   7        4.34        4.93      2.44 o
  -2  14   7        0.19       -2.16      2.16 o
  -1  14   7        0.79        0.36      2.03 o
   0  14   7       28.90       26.47      3.18 o
   1  14   7        0.78        0.94      3.67 o
   2  14   7       48.97       47.98      6.45 o
   3  14   7       20.12       10.87      4.07 o
   4  14   7        1.68        1.27      3.09 o
  -2  15   7        8.70        6.91      2.75 o
  -1  15   7        0.06       -0.40      2.83 o
   0  15   7        0.36        6.87      4.12 o
   1  15   7        0.86        0.78      3.16 o
   2  15   7        0.10       -2.70      2.70 o
  -2 -10   8        0.00        0.33      3.16 o
  -1 -10   8        4.50        2.05      5.01 o
   0 -10   8        0.02        7.02      5.11 o
   1 -10   8        0.01       -1.26      3.63 o
   2 -10   8        0.15        3.07      3.96 o
  -3  -9   8        2.85        6.57      3.59 o
  -2  -9   8        0.68        0.22      3.04 o
  -1  -9   8        5.84        8.03      3.44 o
   0  -9   8        1.82        0.86      4.05 o
   1  -9   8        0.64       -2.27      3.18 o
   2  -9   8        3.47        1.88      3.57 o
   3  -9   8       13.31       12.98      4.64 o
  -4  -8   8        0.58       -0.23      4.11 o
  -3  -8   8        0.34        0.40      3.17 o
  -2  -8   8        0.71       -0.61      2.83 o
  -1  -8   8        1.39       -0.29      2.61 o
   0  -8   8        3.05        8.12      2.73 o
   1  -8   8        0.07       -2.70      3.05 o
   2  -8   8        0.38        0.04      3.05 o
   3  -8   8        0.34        2.17      2.75 o
   4  -8   8        0.25        2.15      3.34 o
  -5  -7   8        0.16        6.97      4.71 o
  -4  -7   8        8.15        7.86      4.68 o
  -3  -7   8        0.04       -0.11      3.51 o
  -2  -7   8        4.71        0.85      2.62 o
  -1  -7   8        4.32        7.53      2.73 o
   0  -7   8        5.23        5.75      1.98 o
   1  -7   8        4.57        3.68      1.63 o
   2  -7   8        4.33        4.60      2.15 o
   3  -7   8        0.69        0.39      1.74 o
   4  -7   8        7.06       10.91      2.54 o
   5  -7   8        2.63        0.85      4.89 o
  -5  -6   8        3.28       -0.74      3.89 o
  -4  -6   8        3.51        3.22      3.76 o
  -3  -6   8        0.33        0.41      2.42 o
  -2  -6   8        4.23        1.94      2.52 o
  -1  -6   8      193.05      183.33      5.06 o
   0  -6   8        2.13        5.42      1.56 o
   1  -6   8       38.50       44.32      2.82 o
   2  -6   8       12.81       12.30      2.49 o
   3  -6   8        4.50        7.76      2.05 o
   4  -6   8        4.89        4.41      1.88 o
   5  -6   8        6.56        7.74      2.21 o
  -6  -5   8        0.01        2.31      4.30 o
  -5  -5   8        0.06        0.77      3.76 o
  -4  -5   8        3.66        2.19      3.96 o
  -3  -5   8       25.19       25.50      4.98 o
  -2  -5   8       57.22       57.59      3.50 o
  -1  -5   8       17.57       22.38      2.07 o
   0  -5   8        4.78        5.06      1.39 o
   1  -5   8       56.08       59.29      3.01 o
   2  -5   8      107.27       99.34      4.04 o
   3  -5   8        0.36        1.74      1.73 o
   4  -5   8        1.15        0.00      1.51 o
   5  -5   8        8.60       10.13      2.07 o
   6  -5   8        3.91        4.02      2.10 o
  -6  -4   8        0.65        2.09      4.08 o
  -5  -4   8        4.82        3.13      3.76 o
  -4  -4   8       26.08       17.96      4.71 o
  -3  -4   8        3.33        3.64      1.67 o
  -2  -4   8        0.04        0.12      1.14 o
  -1  -4   8        1.91        2.50      1.30 o
   0  -4   8        5.78        6.78      1.69 o
   1  -4   8      197.62      204.44      6.68 o
   2  -4   8       72.08       72.22      3.27 o
   3  -4   8       11.39        8.06      2.79 o
   4  -4   8       55.76       48.61      3.13 o
   5  -4   8        3.63        1.90      1.48 o
   6  -4   8        0.41       -1.19      1.65 o
  -6  -3   8        0.09       -1.64      3.70 o
  -5  -3   8        1.41       -3.01      3.29 o
  -4  -3   8       21.92       21.30      5.02 o
  -3  -3   8        3.00        1.24      1.90 o
  -2  -3   8        6.00       11.61      1.64 o
  -1  -3   8        0.06       -0.32      1.07 o
   0  -3   8       15.56       16.10      1.39 o
   1  -3   8      283.19      270.66      4.52 o
   2  -3   8      791.36      800.93     11.31 o
   3  -3   8       94.07      106.91      6.12 o
   4  -3   8        7.90        6.56      1.49 o
   5  -3   8        0.64        0.29      1.59 o
   6  -3   8        1.44        1.16      1.61 o
  -6  -2   8        0.87       -2.12      3.34 o
  -5  -2   8        2.57        3.13      3.64 o
  -4  -2   8        8.06        6.73      3.35 o
  -3  -2   8        9.40        7.67      2.90 o
  -2  -2   8       38.02       37.91      2.21 o
  -1  -2   8       15.95       14.49      1.36 o
   0  -2   8        3.22        2.97      0.90 o
   1  -2   8      261.30      272.08      4.31 o
   2  -2   8      672.41      648.98      9.12 o
   3  -2   8        4.97        6.35      1.15 o
   4  -2   8        3.39        0.15      1.45 o
   5  -2   8        4.61        6.84      1.38 o
   6  -2   8       15.14       17.55      1.99 o
   7  -2   8        1.10        0.26      1.96 o
  -7  -1   8        2.21       -0.37      4.13 o
  -6  -1   8        0.16        0.26      3.46 o
  -5  -1   8        7.13        0.52      3.53 o
  -4  -1   8        4.20        3.90      1.56 o
  -3  -1   8       44.67       42.80      2.89 o
  -2  -1   8       20.98       25.36      1.91 o
  -1  -1   8      171.63      163.35      3.54 o
   0  -1   8       17.19       16.71      1.11 o
   1  -1   8        1.64        1.57      0.63 o
   2  -1   8        9.08       10.55      1.24 o
   3  -1   8      113.78      108.45      2.89 o
   4  -1   8       25.21       21.92      1.32 o
   5  -1   8       47.60       40.02      2.11 o
   6  -1   8        0.69       -0.14      1.37 o
   7  -1   8        2.83       -1.00      1.72 o
  -7   0   8        0.10        3.75      4.35 o
  -6   0   8        0.19        2.89      3.61 o
  -5   0   8       10.63       11.32      4.02 o
  -4   0   8       10.44       14.26      2.03 o
  -3   0   8       78.62       76.29      3.59 o
  -2   0   8        2.05        0.69      1.20 o
  -1   0   8        0.45        0.36      0.80 o
   0   0   8       93.29       99.81      2.38 o
   1   0   8        4.47        4.57      1.28 o
   2   0   8      119.15      121.38      5.09 o
   3   0   8      170.73      156.13      3.31 o
   4   0   8       61.40       53.82      1.76 o
   5   0   8        0.03        0.68      0.81 o
   6   0   8        0.44       -0.64      0.78 o
   7   0   8       10.18       12.20      2.24 o
  -7   1   8        3.97        6.95      4.67 o
  -6   1   8        9.33       10.60      4.22 o
  -5   1   8       16.52       14.09      4.57 o
  -4   1   8      459.05      503.37     11.45 o
  -3   1   8      171.40      183.31      4.67 o
  -2   1   8       19.75       21.31      1.66 o
  -1   1   8       29.59       29.82      1.52 o
   0   1   8       73.16       79.87      2.21 o
   1   1   8      332.11      361.70      5.72 o
   2   1   8       57.97       57.49      1.93 o
   3   1   8       17.44       17.15      0.96 o
   4   1   8        1.20        2.08      1.01 o
   6   1   8        0.81       -0.66      0.66 o
   7   1   8       36.32       44.93      3.18 o
  -7   2   8        1.44       -2.14      4.04 o
  -6   2   8        1.79        6.17      4.13 o
  -5   2   8       87.10       80.02      7.65 o
  -4   2   8      207.57      195.94      4.86 o
  -3   2   8       71.39       63.54      3.06 o
  -2   2   8       39.26       42.07      1.88 o
  -1   2   8       22.20       19.64      1.84 o
   0   2   8       38.75       40.98      2.05 o
   1   2   8        1.08        1.41      0.57 o
   2   2   8        1.19        0.57      0.69 o
   3   2   8        5.27        5.84      0.62 o
   4   2   8        1.97        0.48      1.33 o
   5   2   8        4.92        4.59      1.34 o
   6   2   8        1.31        0.14      1.04 o
  -7   3   8        4.40        5.79      4.70 o
  -6   3   8        2.33        1.97      3.64 o
  -5   3   8        9.15        2.31      3.29 o
  -4   3   8       25.31       25.93      2.08 o
  -3   3   8       74.21       74.09      2.99 o
  -2   3   8        0.02        0.22      0.87 o
  -1   3   8      119.29      128.15      2.90 o
   0   3   8        1.97        1.44      0.70 o
   1   3   8       59.26       62.23      1.52 o
   2   3   8      358.38      367.84      6.15 o
   3   3   8        2.05        2.76      0.84 o
   4   3   8       86.03       79.57      4.27 o
   5   3   8       20.17       21.76      2.19 o
   6   3   8        0.08        1.18      1.14 o
  -7   4   8        0.06       -3.08      3.08 o
  -6   4   8        0.53        1.63      3.42 o
  -5   4   8       22.51       19.79      4.90 o
  -4   4   8       14.62       12.63      1.70 o
  -3   4   8        2.84        1.09      1.05 o
  -2   4   8        2.42        1.38      0.93 o
  -1   4   8      129.05      132.02      2.70 o
   0   4   8       83.44       85.67      2.51 o
   1   4   8      185.53      197.77      3.13 o
   2   4   8        2.93        2.82      0.81 o
   3   4   8        8.21        8.49      0.88 o
   4   4   8        6.66        7.38      1.03 o
   5   4   8        0.23        0.39      0.74 o
   6   4   8        1.56        1.39      0.84 o
   7   4   8        0.69       -0.25      1.34 o
  -7   5   8        6.29        4.75      4.86 o
  -6   5   8       12.67       14.51      4.63 o
  -5   5   8        5.92        8.43      3.91 o
  -4   5   8       87.72       82.48      3.09 o
  -3   5   8       67.96       57.50      2.73 o
  -2   5   8       15.41       16.00      1.42 o
  -1   5   8        0.06        0.20      0.75 o
   0   5   8       34.16       34.79      1.46 o
   1   5   8       45.23       39.01      2.13 o
   2   5   8      105.34      109.57      3.48 o
   3   5   8        9.24        9.45      1.04 o
   4   5   8       30.50       30.54      1.25 o
   5   5   8        5.57        6.13      1.16 o
   6   5   8        7.70        7.31      1.26 o
   7   5   8       10.92       10.23      2.15 o
  -7   6   8        2.37        2.04      4.20 o
  -6   6   8        1.38        5.49      3.63 o
  -5   6   8        6.14        1.44      3.26 o
  -4   6   8       65.99       64.11      2.83 o
  -3   6   8        2.63        0.41      0.89 o
  -2   6   8      151.10      141.08      3.44 o
  -1   6   8       26.99       26.35      1.68 o
   0   6   8        0.48        0.89      0.80 o
   1   6   8      118.23      120.64      2.42 o
   2   6   8       18.98       20.02      2.02 o
   3   6   8       92.01       96.96      4.56 o
   4   6   8       61.90       61.58      1.92 o
   5   6   8        2.49        1.89      1.15 o
   6   6   8        4.80        5.21      1.34 o
   7   6   8        0.12        0.42      1.62 o
  -6   7   8        1.22       -0.18      3.83 o
  -5   7   8        4.74       -2.53      2.96 o
  -4   7   8       17.85       16.29      2.55 o
  -3   7   8        2.08        0.58      1.02 o
  -2   7   8        0.04        1.19      1.00 o
  -1   7   8        3.05        3.59      1.14 o
   0   7   8        8.37        9.90      1.10 o
   1   7   8       57.19       59.70      1.82 o
   2   7   8        1.49        1.29      0.80 o
   3   7   8       53.97       54.12      2.06 o
   4   7   8       20.54       18.60      1.59 o
   5   7   8       26.95       22.88      2.56 o
   6   7   8        1.57        2.24      1.37 o
   7   7   8       10.99       11.17      2.53 o
  -6   8   8        0.40       -0.68      2.55 o
  -5   8   8       22.16       15.07      4.80 o
  -4   8   8        3.27        6.04      3.30 o
  -3   8   8        3.42        1.73      1.14 o
  -2   8   8       24.52       22.22      1.93 o
  -1   8   8       30.09       27.08      1.72 o
   0   8   8       44.55       47.10      2.28 o
   1   8   8        0.78        0.36      0.70 o
   2   8   8       54.43       48.04      2.65 o
   3   8   8        3.01        4.00      1.09 o
   4   8   8       55.06       61.30      2.72 o
   5   8   8       21.42       20.34      3.54 o
   6   8   8        1.53        2.02      2.61 o
  -6   9   8        2.39        4.55      2.91 o
  -5   9   8        3.46        2.59      2.42 o
  -4   9   8       27.91       24.06      3.55 o
  -3   9   8        1.09       -0.43      1.40 o
  -2   9   8       21.96       24.66      1.92 o
  -1   9   8        1.45        2.32      1.13 o
   0   9   8        0.27        2.23      1.25 o
   1   9   8      134.50      141.26      3.02 o
   2   9   8        3.10        2.96      1.09 o
   3   9   8      115.10      116.15      3.94 o
   4   9   8       43.74       43.70      3.04 o
   5   9   8        0.17       -0.15      1.35 o
   6   9   8        0.00       -0.64      1.61 o
  -6  10   8        0.03       -2.38      2.38 o
  -5  10   8        0.85       -0.77      2.33 o
  -4  10   8        2.02        2.33      2.27 o
  -3  10   8        0.19       -2.03      2.03 o
  -2  10   8        0.17       -0.67      1.21 o
  -1  10   8       79.19       78.54      3.72 o
   0  10   8        8.55        7.21      1.31 o
   1  10   8        2.98        3.28      1.00 o
   2  10   8       82.17       75.33      5.14 o
   3  10   8        4.30        4.30      1.57 o
   4  10   8       10.61       12.15      2.26 o
   5  10   8        3.47        2.94      4.53 o
   6  10   8        2.32        1.87      1.91 o
  -5  11   8        0.84       -1.65      2.42 o
  -4  11   8        0.03       -0.57      4.34 o
  -3  11   8        1.41       -2.11      2.59 o
  -2  11   8       76.16       77.85      8.77 o
  -1  11   8        8.83        9.53      2.01 o
   0  11   8        0.79        0.50      1.04 o
   1  11   8        9.59       10.72      1.53 o
   2  11   8       30.96       25.00      3.54 o
   3  11   8       45.43       51.57      3.17 o
   4  11   8        0.50       -0.60      1.64 o
   5  11   8        5.23        4.53      2.46 o
  -5  12   8        0.44       -0.62      2.19 o
  -4  12   8        0.02       -0.23      2.06 o
  -3  12   8        6.07        3.81      2.31 o
  -2  12   8        3.67        3.39      2.16 o
  -1  12   8        6.66        1.72      1.87 o
   0  12   8       11.44       10.02      1.67 o
   1  12   8        0.84       -1.19      1.19 o
   2  12   8        0.12        1.15      1.64 o
   3  12   8        5.73        6.97      2.29 o
   4  12   8       22.68       34.30      3.53 o
   5  12   8        6.37        3.15      2.74 o
  -4  13   8        1.40        1.70      2.43 o
  -3  13   8        1.05       -1.31      1.93 o
  -2  13   8       10.65       11.67      2.78 o
  -1  13   8       10.25       11.85      2.63 o
   0  13   8        1.10        2.70      1.97 o
   1  13   8        6.88        0.71      2.10 o
   2  13   8       12.42       10.88      3.32 o
   3  13   8        0.01        1.55      2.90 o
   4  13   8       44.12       43.48      5.57 o
  -3  14   8        9.69        6.28      3.35 o
  -2  14   8        4.77        8.00      2.57 o
  -1  14   8        0.05       -1.88      1.88 o
   0  14   8        1.55        1.39      1.98 o
   1  14   8       14.98       16.19      4.08 o
   2  14   8        5.76       10.05      4.12 o
   3  14   8        0.00        2.04      3.01 o
  -2  15   8        0.57        2.30      2.37 o
  -1  15   8        9.02        7.37      2.73 o
   0  15   8        0.83       -0.69      2.56 o
   1  15   8       15.85       14.18      4.90 o
   2  15   8       12.66       16.07      4.71 o
  -2  -9   9        0.12        1.72      3.33 o
  -1  -9   9        0.03       -1.23      4.39 o
   0  -9   9        0.48        2.24      4.22 o
   1  -9   9        0.15        4.63      4.18 o
   2  -9   9        1.33        1.18      3.65 o
  -3  -8   9        8.16        9.99      3.81 o
  -2  -8   9        0.20       -0.19      5.58 o
  -1  -8   9        0.94       -0.17      2.52 o
   0  -8   9        3.47        7.53      4.61 o
   1  -8   9        3.12        6.71      4.22 o
   2  -8   9        2.10        7.80      3.97 o
   3  -8   9        1.67        2.70      3.45 o
  -4  -7   9        0.12       -4.02      4.02 o
  -3  -7   9       11.52       11.13      4.80 o
  -2  -7   9        3.12        3.87      3.50 o
  -1  -7   9        2.14       -0.01      2.27 o
   0  -7   9       32.23       38.76      7.99 o
   1  -7   9        5.73       11.62      4.13 o
   2  -7   9        0.01        0.13      1.98 o
   3  -7   9        2.60        2.60      2.23 o
   4  -7   9        1.31       -0.77      1.90 o
  -4  -6   9        2.50        0.25      3.94 o
  -3  -6   9        0.27       -2.93      3.33 o
  -2  -6   9        0.39        1.02      4.50 o
  -1  -6   9       17.58       17.09      2.57 o
   0  -6   9        1.27        1.36      1.62 o
   1  -6   9        1.13        1.14      2.18 o
   2  -6   9        0.16        2.14      1.95 o
   3  -6   9        2.31       -1.31      1.63 o
   4  -6   9        5.49        9.39      2.90 o
   5  -6   9        0.62        1.48      2.12 o
  -5  -5   9        0.68       -4.13      4.13 o
  -4  -5   9        0.65        2.63      3.49 o
  -3  -5   9        0.09       -1.45      2.75 o
  -2  -5   9       29.73       29.99      6.69 o
  -1  -5   9       26.23       22.16      2.01 o
   0  -5   9       67.72       70.81      3.59 o
   1  -5   9        9.37       13.65      2.40 o
   2  -5   9        5.22        3.32      3.24 o
   3  -5   9       11.05       16.95      2.49 o
   4  -5   9        7.23        6.27      3.89 o
   5  -5   9        3.51        3.05      2.06 o
  -5  -4   9        8.78        9.12      4.79 o
  -4  -4   9        5.29        4.59      4.01 o
  -3  -4   9       43.99       41.90      6.12 o
  -2  -4   9        0.98        1.62      1.54 o
  -1  -4   9        9.03        7.26      1.44 o
   0  -4   9      179.64      185.97      5.80 o
   1  -4   9        2.60        1.11      1.87 o
   2  -4   9        0.01       -1.37      1.37 o
   3  -4   9       26.29       26.97      2.61 o
   4  -4   9       17.36       22.46      2.39 o
   5  -4   9        9.32        7.02      1.87 o
   6  -4   9        0.26        0.27      2.46 o
  -6  -3   9        5.01        4.13      4.49 o
  -5  -3   9        0.80       -3.11      3.11 o
  -4  -3   9        8.46        5.05      3.53 o
  -3  -3   9        1.31        3.34      2.85 o
  -2  -3   9        8.96        9.91      1.70 o
  -1  -3   9       22.45       17.22      1.63 o
   0  -3   9       29.61       24.03      1.87 o
   1  -3   9        5.25        7.51      1.39 o
   2  -3   9       51.84       54.03      2.48 o
   3  -3   9       37.66       37.34      2.70 o
   4  -3   9        1.53        3.10      1.50 o
   5  -3   9        0.65       -1.21      1.40 o
   6  -3   9        0.08        0.29      2.09 o
  -6  -2   9        0.20       -3.74      3.74 o
  -5  -2   9        0.30        1.15      3.34 o
  -4  -2   9       20.75        8.17      4.12 o
  -3  -2   9        8.39       10.21      1.77 o
  -2  -2   9       14.50       14.61      1.77 o
  -1  -2   9       27.17       30.01      1.82 o
   0  -2   9       26.23       28.83      1.65 o
   1  -2   9       83.61       87.56      3.11 o
   2  -2   9        8.93       11.54      1.63 o
   3  -2   9        3.56        1.68      1.33 o
   4  -2   9       21.60       20.41      2.35 o
   5  -2   9       37.55       32.79      2.29 o
   6  -2   9        0.56       -1.03      1.40 o
  -6  -1   9        0.15       -1.23      3.96 o
  -5  -1   9        3.19        9.27      4.02 o
  -4  -1   9        4.11        5.63      3.45 o
  -3  -1   9       21.86       20.28      2.10 o
  -2  -1   9       20.98       19.80      2.52 o
  -1  -1   9       51.06       53.36      2.36 o
   0  -1   9       72.96       74.59      2.27 o
   1  -1   9      152.52      157.38      4.38 o
   2  -1   9      475.54      483.77      8.72 o
   3  -1   9        4.49        5.49      1.09 o
   4  -1   9       15.78       18.21      1.63 o
   5  -1   9        1.22        1.88      1.08 o
   6  -1   9        9.58        8.28      1.50 o
  -6   0   9        4.05        4.44      4.12 o
  -5   0   9        0.33        0.45      2.92 o
  -4   0   9        1.32        6.39      3.29 o
  -3   0   9       13.25       13.15      1.85 o
  -2   0   9       21.59       17.92      1.74 o
  -1   0   9        4.55        5.24      1.20 o
   0   0   9       22.01       27.40      1.43 o
   1   0   9       89.71       80.60      2.54 o
   2   0   9      272.03      262.54      5.38 o
   3   0   9      142.24      148.40      3.47 o
   4   0   9       32.91       29.03      1.39 o
   5   0   9        0.30       -0.44      0.85 o
   6   0   9       10.26        9.67      1.36 o
  -6   1   9        3.85        1.71      3.78 o
  -5   1   9       27.44       21.90      5.24 o
  -4   1   9        8.16        6.03      1.74 o
  -3   1   9        4.89        6.15      1.65 o
  -2   1   9       49.86       49.98      2.41 o
  -1   1   9        0.09        0.21      0.83 o
   0   1   9        4.93        9.71      1.09 o
   1   1   9      148.65      145.95      3.07 o
   2   1   9       27.60       26.13      1.53 o
   3   1   9       71.66       70.04      3.06 o
   4   1   9        2.44        1.24      0.65 o
   6   1   9        2.27        3.08      1.30 o
  -7   2   9        0.03        6.08      4.71 o
  -6   2   9        0.94       -2.89      2.89 o
  -5   2   9       28.27       20.34      5.09 o
  -4   2   9       96.55       86.87      4.49 o
  -3   2   9       51.79       54.43      2.64 o
  -2   2   9       79.87       79.30      2.61 o
  -1   2   9        4.70        3.69      0.96 o
   0   2   9      109.61      119.25      3.26 o
   1   2   9      277.31      271.01      4.08 o
   2   2   9      179.90      181.59      3.89 o
   3   2   9        2.18        1.77      0.81 o
  -7   3   9        1.40        0.62      4.12 o
  -6   3   9        1.34       -0.79      3.45 o
  -5   3   9       11.57        8.72      4.26 o
  -4   3   9       28.20       30.57      2.38 o
  -3   3   9       45.21       34.44      2.06 o
  -2   3   9        9.82        9.26      1.47 o
  -1   3   9        4.04        1.10      1.18 o
   0   3   9       64.95       68.60      1.98 o
   1   3   9       63.97       78.49      1.82 o
   2   3   9      100.75       99.09      3.08 o
   3   3   9      118.03      123.11      3.31 o
   4   3   9       11.41        9.65      2.07 o
   5   3   9        1.82       -0.88      1.45 o
  -7   4   9        0.29        0.79      4.59 o
  -6   4   9        0.00       -2.77      2.77 o
  -5   4   9       23.45       23.13      5.23 o
  -4   4   9       94.21       96.36      3.46 o
  -3   4   9      200.80      209.80      4.64 o
  -2   4   9       22.70       27.17      1.74 o
  -1   4   9       89.79       95.03      2.39 o
   0   4   9       58.75       60.25      2.20 o
   1   4   9       77.46       72.26      2.05 o
   2   4   9      136.90      138.36      3.30 o
   3   4   9      131.38      130.03      2.84 o
   4   4   9       35.04       33.62      1.33 o
   5   4   9        9.65       12.03      2.22 o
  -6   5   9        0.05       -3.24      3.24 o
  -5   5   9       14.75       15.18      4.53 o
  -4   5   9       12.95       18.04      2.52 o
  -3   5   9       29.34       33.42      2.08 o
  -2   5   9      110.73      124.83      3.30 o
  -1   5   9       37.35       46.35      3.71 o
   0   5   9      111.60      115.23      2.67 o
   1   5   9       78.26       82.44      2.28 o
   2   5   9        0.19        0.33      1.84 o
   3   5   9       39.60       39.68      1.86 o
   4   5   9       19.40       17.51      1.20 o
   5   5   9        0.02       -0.20      0.70 o
   6   5   9        1.84        2.64      1.01 o
  -6   6   9        4.12        4.33      3.83 o
  -5   6   9       25.83       23.64      5.49 o
  -4   6   9        2.71        3.56      3.31 o
  -3   6   9       18.70       21.66      1.83 o
  -2   6   9       63.68       65.03      2.72 o
  -1   6   9      168.16      164.00      4.01 o
   0   6   9       27.30       30.39      1.61 o
   1   6   9      297.00      314.77      6.46 o
   2   6   9        0.03        0.62      0.83 o
   3   6   9       61.33       56.36      2.26 o
   4   6   9        0.48       -0.82      0.82 o
   5   6   9        0.88        0.87      0.89 o
   6   6   9        5.87        6.72      1.33 o
  -6   7   9        2.83       -2.78      3.09 o
  -5   7   9        1.71       -2.81      3.24 o
  -4   7   9        4.47        4.44      3.52 o
  -3   7   9       41.53       48.90      2.48 o
  -2   7   9       33.87       35.78      2.17 o
  -1   7   9        0.28        0.63      1.02 o
   0   7   9        7.98       10.33      1.18 o
   1   7   9       97.12       97.46      2.17 o
   2   7   9        0.80        0.48      0.87 o
   3   7   9        0.65        0.24      1.02 o
   4   7   9       10.71       11.35      1.55 o
   5   7   9       30.49       31.94      2.79 o
   6   7   9        7.06        9.09      1.63 o
  -6   8   9        4.42        6.28      4.27 o
  -5   8   9        0.32       -1.11      3.55 o
  -4   8   9        9.03       20.37      4.93 o
  -3   8   9       38.91       43.48      4.00 o
  -2   8   9       18.03       16.13      1.81 o
  -1   8   9       21.42       23.04      1.85 o
   0   8   9       87.22       86.12      4.16 o
   1   8   9       89.06       82.25      3.94 o
   2   8   9        5.39        5.11      0.92 o
   3   8   9        0.19       -0.76      1.04 o
   4   8   9       22.37       21.47      1.82 o
   5   8   9        0.16        0.17      1.29 o
   6   8   9        1.36        1.28      1.54 o
  -6   9   9        0.85        0.45      4.09 o
  -5   9   9        0.00        1.39      2.43 o
  -4   9   9        0.33        2.74      2.54 o
  -3   9   9       42.50       48.48      4.18 o
  -2   9   9       25.87       25.31      1.95 o
  -1   9   9        1.97        0.39      1.06 o
   0   9   9       21.66       23.35      1.67 o
   1   9   9        0.01       -0.90      0.90 o
   2   9   9        4.20        3.44      1.23 o
   3   9   9       46.42       47.36      2.62 o
   4   9   9       15.36       17.48      1.90 o
   5   9   9        2.69        4.45      1.66 o
   6   9   9        0.90        1.50      2.24 o
  -5  10   9        0.65        0.79      2.67 o
  -4  10   9        0.13       -0.87      2.31 o
  -3  10   9       32.03       33.96      3.95 o
  -2  10   9       20.37       21.85      2.32 o
  -1  10   9        0.96        1.28      1.30 o
   0  10   9       11.06       13.61      1.50 o
   1  10   9       20.87       20.26      2.61 o
   2  10   9       35.37       32.87      2.48 o
   3  10   9       31.52       35.19      2.53 o
   4  10   9       13.91        9.33      1.79 o
   5  10   9        1.70        3.39      1.80 o
   6  10   9        0.02        2.20      2.03 o
  -5  11   9        3.13        4.85      2.98 o
  -4  11   9        1.04       -1.48      2.51 o
  -3  11   9        0.01       -2.27      2.27 o
  -2  11   9       53.24       52.61      7.39 o
  -1  11   9        0.96        0.52      1.44 o
   0  11   9        4.73        6.08      1.37 o
   1  11   9       31.93       29.67      1.98 o
   2  11   9        0.41        0.54      1.48 o
   3  11   9        0.99        2.40      1.54 o
   4  11   9        5.22        7.22      2.13 o
   5  11   9        0.46       -0.47      1.75 o
  -4  12   9        0.12        0.86      2.42 o
  -3  12   9       23.91       19.06      3.67 o
  -2  12   9       13.19        8.58      6.50 o
  -1  12   9        2.77        5.37      5.15 o
   0  12   9        4.27        1.01      1.98 o
   1  12   9       15.20       10.21      2.13 o
   2  12   9       17.83       15.74      2.41 o
   3  12   9        0.11        0.33      1.61 o
   4  12   9       25.38       27.56      3.45 o
   5  12   9        2.20        1.74      2.67 o
  -4  13   9        1.99        1.16      2.41 o
  -3  13   9        0.05       -1.57      2.08 o
  -2  13   9       13.47       16.75      2.89 o
  -1  13   9       52.22       56.32      4.00 o
   0  13   9        3.07       -0.43      1.79 o
   1  13   9        1.34        0.33      2.10 o
   2  13   9        0.21        6.96      2.50 o
   3  13   9        8.10        7.21      3.42 o
   4  13   9        1.02        2.16      3.08 o
  -3  14   9        7.47        7.41      3.61 o
  -2  14   9        4.92        2.52      2.42 o
  -1  14   9        1.35        0.70      2.25 o
   0  14   9        0.10        0.20      3.14 o
   1  14   9       20.29       26.05      3.88 o
   2  14   9        0.01        3.25      2.55 o
   3  14   9       17.90       20.62      4.79 o
  -1  15   9        0.50       -3.55      3.55 o
   0  15   9        1.03        2.69      2.88 o
   1  15   9       16.05        9.88      3.91 o
   2  15   9        0.53        3.29      3.49 o
  -2  -8  10        0.22        1.03      4.86 o
  -1  -8  10        0.03        4.64      4.82 o
   0  -8  10        0.05        1.90      4.15 o
   1  -8  10        0.12       -3.48      3.48 o
   2  -8  10        4.39        1.18      3.61 o
  -3  -7  10        0.77        1.01      4.96 o
  -2  -7  10        5.25        5.05      3.24 o
  -1  -7  10        0.16        3.63      3.93 o
   0  -7  10        0.00        2.70      4.09 o
   1  -7  10        4.42        5.28      3.65 o
   2  -7  10        4.68        7.78      4.00 o
   3  -7  10        0.29        0.25      3.30 o
  -4  -6  10        0.10        0.41      4.52 o
  -3  -6  10        0.10       -1.57      3.71 o
  -2  -6  10        3.77        4.50      2.81 o
  -1  -6  10        4.06        7.91      3.37 o
   0  -6  10       19.42       20.82      5.11 o
   1  -6  10        1.86        1.86      2.19 o
   2  -6  10        0.01        0.84      1.95 o
   3  -6  10        9.02       10.73      2.60 o
   4  -6  10        9.27       10.01      2.54 o
  -4  -5  10        0.97       -0.19      4.24 o
  -3  -5  10        4.44       14.58      5.02 o
  -2  -5  10        1.02        4.61      2.78 o
  -1  -5  10       14.10       16.57      3.08 o
   0  -5  10       24.76       30.08      2.76 o
   1  -5  10        2.36        3.20      2.09 o
   2  -5  10        0.05        0.64      1.84 o
   3  -5  10        6.10        3.09      1.76 o
   4  -5  10        0.03       -0.33      2.83 o
   5  -5  10        0.88        0.19      2.04 o
  -5  -4  10        0.06       -1.81      4.26 o
  -4  -4  10        0.18        7.54      4.27 o
  -3  -4  10        0.14        1.23      3.65 o
  -2  -4  10        8.73       10.51      4.16 o
  -1  -4  10        0.13        0.19      1.70 o
   0  -4  10       14.80       17.13      2.26 o
   1  -4  10        8.19        5.40      2.11 o
   2  -4  10        3.15        3.23      1.91 o
   3  -4  10        0.42        2.06      2.66 o
   4  -4  10        4.21        6.40      2.79 o
   5  -4  10        0.04       -1.67      1.67 o
  -5  -3  10        0.18       -3.49      3.49 o
  -4  -3  10       11.20       16.32      5.31 o
  -3  -3  10       16.99       16.19      4.78 o
  -2  -3  10       70.14       68.15      8.30 o
  -1  -3  10       42.05       37.79      2.24 o
   0  -3  10        4.73        5.52      1.43 o
   1  -3  10       42.72       41.79      2.56 o
   2  -3  10       44.93       41.69      3.16 o
   3  -3  10        8.20       10.16      1.93 o
   4  -3  10       18.39       24.39      3.58 o
   5  -3  10        3.65        3.16      2.05 o
   6  -3  10        3.35        2.79      2.53 o
  -5  -2  10        1.18       -0.26      4.26 o
  -4  -2  10       12.92        5.48      3.67 o
  -3  -2  10       14.19       16.85      4.65 o
  -2  -2  10       31.90       23.23      2.14 o
  -1  -2  10        4.99        1.79      1.29 o
   0  -2  10        5.41        8.69      1.48 o
   1  -2  10        5.64        7.74      1.46 o
   2  -2  10        2.28       -1.23      1.75 o
   3  -2  10      107.87      109.28      4.48 o
   4  -2  10        9.70       10.11      2.41 o
   5  -2  10        5.82        2.80      1.58 o
   6  -2  10        1.13        1.12      2.11 o
  -6  -1  10        3.72        0.25      4.07 o
  -5  -1  10        2.91        5.05      4.13 o
  -4  -1  10        0.00       -2.66      2.66 o
  -3  -1  10        0.02       -1.20      1.49 o
  -2  -1  10        3.05        1.14      1.32 o
  -1  -1  10       46.39       47.67      2.39 o
   0  -1  10        0.37       -0.09      1.30 o
   1  -1  10      356.70      366.04      7.68 o
   2  -1  10       21.59       22.37      2.26 o
   3  -1  10        5.29        4.65      1.44 o
   4  -1  10        4.69        2.84      1.28 o
   5  -1  10        0.71        0.62      1.21 o
   6  -1  10        4.63        6.56      2.03 o
  -6   0  10        0.00        4.86      4.38 o
  -5   0  10        3.87       11.20      4.50 o
  -4   0  10        0.45       -0.70      3.00 o
  -3   0  10       54.52       54.31      3.40 o
  -2   0  10        2.31        0.71      1.27 o
  -1   0  10        2.11        2.13      1.17 o
   0   0  10       34.75       36.38      1.70 o
   1   0  10      561.97      572.73      7.83 o
   2   0  10       61.86       70.92      2.76 o
   3   0  10       29.98       28.49      2.07 o
   4   0  10       24.33       25.91      1.82 o
   5   0  10       36.01       35.95      1.99 o
  -6   1  10        0.13        3.35      4.05 o
  -5   1  10        7.44       11.09      4.24 o
  -4   1  10        0.10        0.41      3.05 o
  -3   1  10       42.29       45.07      2.71 o
  -2   1  10        0.02        1.55      1.33 o
  -1   1  10       12.94       10.61      1.43 o
   0   1  10       19.34       19.29      1.56 o
   1   1  10      179.00      180.40      3.72 o
   2   1  10       13.83       15.81      1.50 o
   3   1  10      245.59      249.15      5.17 o
   4   1  10       12.52       10.60      1.23 o
   5   1  10        0.09       -0.07      0.80 o
  -6   2  10        3.22        2.89      4.09 o
  -5   2  10        5.97        6.78      4.02 o
  -4   2  10       50.04       57.99      6.46 o
  -3   2  10       18.23       22.90      2.33 o
  -2   2  10        1.49       -0.33      1.14 o
  -1   2  10      125.91      133.59      5.29 o
   0   2  10       57.51       58.12      1.94 o
   1   2  10        3.12        1.23      0.85 o
   2   2  10      114.42      114.47      3.23 o
   3   2  10       11.27       13.02      1.72 o
   4   2  10        1.29       -0.35      0.78 o
  -6   3  10        0.11       -1.48      3.42 o
  -5   3  10       21.18       20.08      5.46 o
  -4   3  10       30.15       28.21      5.19 o
  -3   3  10       11.37        6.90      1.58 o
  -2   3  10      130.72      136.17      3.56 o
  -1   3  10        0.11       -0.30      1.00 o
   0   3  10        6.86        6.65      0.98 o
   1   3  10       69.20       74.44      2.18 o
   2   3  10       10.32       13.42      1.68 o
   3   3  10      155.86      153.63      3.36 o
   4   3  10      126.72      122.74      2.34 o
  -6   4  10        0.28        2.23      4.05 o
  -5   4  10       33.34       32.26      6.00 o
  -4   4  10       23.54       28.61      5.23 o
  -3   4  10       19.52       19.51      1.82 o
  -2   4  10       43.30       46.39      2.21 o
  -1   4  10        2.55        2.52      0.97 o
   0   4  10       83.52       82.95      2.67 o
   1   4  10        0.00        0.28      0.76 o
   2   4  10      196.77      196.17      4.35 o
   3   4  10       73.07       66.75      2.14 o
   4   4  10       49.89       39.65      1.44 o
  -6   5  10        5.65        5.97      4.64 o
  -5   5  10       25.63       31.37      5.90 o
  -4   5  10       55.05       46.30      6.23 o
  -3   5  10        0.74        1.61      1.26 o
  -2   5  10        0.74       -0.56      1.09 o
  -1   5  10       73.75       74.08      2.45 o
   0   5  10        0.03       -0.86      0.86 o
   1   5  10      166.13      174.12      3.60 o
   2   5  10       38.35       43.40      2.03 o
   3   5  10        1.06        0.28      0.75 o
   4   5  10        8.96       11.14      2.29 o
   5   5  10       11.00        8.13      0.91 o
  -6   6  10        0.27       -1.44      3.87 o
  -5   6  10        0.31        1.86      3.78 o
  -4   6  10        3.00        4.86      3.27 o
  -3   6  10       18.89       16.68      1.95 o
  -2   6  10       99.51       95.69      3.09 o
  -1   6  10      116.40      118.30      3.47 o
   0   6  10        9.05        8.58      1.32 o
   1   6  10        3.27        1.93      0.88 o
   2   6  10       87.07       84.30      2.85 o
   3   6  10      138.88      135.80      3.63 o
   4   6  10       36.11       37.44      2.34 o
   5   6  10        0.12       -0.39      0.86 o
   6   6  10        2.46        1.49      1.41 o
  -6   7  10        3.73        3.93      4.35 o
  -5   7  10       10.10       -1.14      3.57 o
  -4   7  10        2.12        1.07      2.89 o
  -3   7  10       39.85       36.25      2.61 o
  -2   7  10      165.97      178.55      4.26 o
  -1   7  10       14.72       18.07      1.72 o
   0   7  10       14.08       15.20      1.65 o
   1   7  10       25.25       25.86      2.00 o
   2   7  10        7.64        4.38      1.27 o
   3   7  10        3.48        3.09      1.20 o
   4   7  10        8.27        6.54      1.66 o
   5   7  10       18.12       19.09      1.57 o
   6   7  10        8.33        4.96      1.92 o
  -6   8  10        0.39        4.64      4.41 o
  -5   8  10        1.21        5.20      4.19 o
  -4   8  10        1.84        3.96      3.30 o
  -3   8  10        9.49        9.94      4.12 o
  -2   8  10       14.95       17.95      1.93 o
  -1   8  10        6.58        6.31      1.41 o
   0   8  10       34.78       31.97      1.89 o
   1   8  10        1.00       -0.69      0.94 o
   2   8  10       27.42       27.96      4.65 o
   3   8  10        4.38        3.36      1.54 o
   4   8  10       16.41       18.27      1.75 o
   5   8  10        6.89        5.28      1.56 o
   6   8  10        2.05       -1.41      1.86 o
  -5   9  10        6.72        9.75      3.15 o
  -4   9  10       13.02       16.10      5.15 o
  -3   9  10        2.92       -0.08      3.27 o
  -2   9  10       43.24       37.55      2.52 o
  -1   9  10        1.97        1.40      1.15 o
   0   9  10       23.97       27.47      2.06 o
   1   9  10       13.52       14.20      1.54 o
   2   9  10        2.32        1.75      1.28 o
   3   9  10        1.09        0.05      1.22 o
   4   9  10        1.36        1.66      1.28 o
   5   9  10        0.50        3.14      2.65 o
   6   9  10        4.46        5.75      2.34 o
  -5  10  10        0.43       -2.40      2.40 o
  -4  10  10       11.75       11.04      3.14 o
  -3  10  10       13.60       15.60      3.33 o
  -2  10  10        6.66       10.39      5.67 o
  -1  10  10       14.11       16.08      1.71 o
   0  10  10        3.15        3.05      1.36 o
   1  10  10        0.36        0.00      1.35 o
   2  10  10       20.78       21.69      2.21 o
   3  10  10       26.24       21.56      2.18 o
   4  10  10        3.86        2.26      1.49 o
   5  10  10        0.43       -1.46      1.56 o
  -4  11  10        0.01        3.10      2.75 o
  -3  11  10       18.73       20.27      3.72 o
  -2  11  10        6.50        7.72      2.73 o
  -1  11  10        3.12        4.44      1.86 o
   0  11  10        2.54        2.18      1.63 o
   1  11  10        0.30       -1.09      1.72 o
   2  11  10        2.59        2.37      1.44 o
   3  11  10       17.44       13.20      2.06 o
   4  11  10       15.12       15.13      2.22 o
   5  11  10        0.84       -1.69      1.69 o
  -4  12  10        0.10       -2.84      2.84 o
  -3  12  10        1.64        1.24      2.83 o
  -2  12  10       20.01       22.27      3.77 o
  -1  12  10        0.47       -0.64      2.27 o
   0  12  10        0.55        1.45      3.11 o
   1  12  10        3.65        8.41      2.51 o
   2  12  10        3.83        4.72      1.88 o
   3  12  10        6.30       10.09      2.11 o
   4  12  10        6.62        8.49      2.51 o
  -3  13  10        0.63        0.44      2.87 o
  -2  13  10        2.71        3.31      3.06 o
  -1  13  10        5.44        5.22      2.36 o
   0  13  10        0.16        1.31      2.24 o
   1  13  10       17.96       21.38      3.47 o
   2  13  10        0.05        1.49      2.08 o
   3  13  10        9.67       13.98      6.49 o
   4  13  10        0.91        2.60      3.08 o
  -2  14  10       25.40       33.40      4.41 o
  -1  14  10        0.05       -2.11      2.47 o
   0  14  10        1.05        1.28      2.69 o
   1  14  10        0.06       -1.06      2.33 o
   2  14  10        0.00        2.59      2.39 o
   3  14  10        4.06        0.55      2.90 o
   0  15  10        5.66        1.87      5.40 o
   1  15  10        1.30        5.14      3.07 o
  -2  -7  11        4.22        7.02      5.34 o
  -1  -7  11        3.25        5.01      4.67 o
   0  -7  11        0.10        8.51      4.70 o
   1  -7  11        0.06        1.92      3.48 o
   2  -7  11        2.43        1.68      3.42 o
  -3  -6  11        1.18        2.77      4.63 o
  -2  -6  11        0.45       -2.92      4.23 o
  -1  -6  11        3.14       -0.55      4.20 o
   0  -6  11        0.05        6.68      3.91 o
   1  -6  11        0.71       -2.92      2.92 o
   2  -6  11        2.92        8.20      4.13 o
   3  -6  11        8.13        4.52      2.29 o
  -3  -5  11       10.43       15.97      5.56 o
  -2  -5  11        0.69        2.46      3.61 o
  -1  -5  11       12.02       13.44      4.96 o
   0  -5  11        5.33        6.95      3.87 o
   1  -5  11        3.32        0.68      2.07 o
   2  -5  11        3.82        5.44      5.13 o
   3  -5  11        1.05        0.18      2.08 o
   4  -5  11        6.61        9.25      2.67 o
  -4  -4  11        4.74       11.40      4.94 o
  -3  -4  11       23.75       23.30      5.79 o
  -2  -4  11       17.07       25.26      5.50 o
  -1  -4  11       38.51       29.46      3.68 o
   0  -4  11        1.92        3.43      2.40 o
   1  -4  11       46.08       41.98      3.75 o
   2  -4  11        0.31        0.36      1.80 o
   3  -4  11        0.00        2.43      2.20 o
   4  -4  11        3.38        1.15      1.99 o
  -5  -3  11        0.06       -1.38      4.23 o
  -4  -3  11        0.08       -3.71      3.71 o
  -3  -3  11        1.98        6.68      4.19 o
  -2  -3  11       10.41        7.78      3.57 o
  -1  -3  11        0.30       -0.42      1.80 o
   0  -3  11        0.00       -1.01      1.64 o
   1  -3  11       12.85       11.36      2.49 o
   2  -3  11        2.36        5.66      2.01 o
   3  -3  11        0.05       -0.24      1.64 o
   4  -3  11        1.80       -0.53      3.87 o
   5  -3  11       10.08       12.14      3.18 o
  -5  -2  11        0.79       -1.23      4.05 o
  -4  -2  11       12.02       14.30      5.20 o
  -3  -2  11       27.51       29.87      5.38 o
  -2  -2  11       31.72       23.01      3.21 o
  -1  -2  11        7.37        3.71      1.80 o
   0  -2  11       56.00       56.68      2.73 o
   1  -2  11       36.70       31.11      3.05 o
   2  -2  11       16.35       13.61      3.94 o
   3  -2  11        0.83        0.08      1.39 o
   4  -2  11        1.73        0.80      1.54 o
   5  -2  11        0.69       -0.26      2.12 o
  -5  -1  11        0.24       -1.63      4.02 o
  -4  -1  11        0.63       -2.37      3.45 o
  -3  -1  11       26.06       31.40      5.53 o
  -2  -1  11        0.30       -1.11      1.52 o
  -1  -1  11        0.38        1.39      1.82 o
   0  -1  11       11.55        9.24      1.70 o
   1  -1  11       56.39       57.04      6.08 o
   2  -1  11       34.25       29.89      2.64 o
   3  -1  11       18.41       19.69      2.16 o
   4  -1  11        6.62        9.20      1.67 o
   5  -1  11        0.63        0.92      1.76 o
  -5   0  11       11.89       16.70      5.26 o
  -4   0  11        6.87        7.49      4.11 o
  -3   0  11        6.02        4.37      3.42 o
  -2   0  11        5.15        3.34      1.50 o
  -1   0  11        3.33        0.28      1.44 o
   0   0  11       40.37       35.45      2.35 o
   1   0  11       41.85       42.74      4.33 o
   2   0  11        0.00        1.38      1.71 o
   3   0  11        3.38        4.66      1.40 o
   4   0  11        2.56        4.03      1.33 o
   5   0  11        2.83        4.30      1.28 o
  -6   1  11        4.91        8.10      4.89 o
  -5   1  11       12.96       12.21      5.01 o
  -4   1  11        0.18       -2.93      2.93 o
  -3   1  11        4.57        3.33      3.56 o
  -2   1  11        0.05       -0.17      1.24 o
  -1   1  11        0.10        1.19      1.27 o
   0   1  11       58.35       50.99      2.39 o
   1   1  11        3.81        2.86      1.19 o
   2   1  11       54.72       50.11      5.70 o
   3   1  11       51.27       53.34      3.83 o
   4   1  11        4.10        4.54      1.19 o
   5   1  11        3.07        0.84      1.18 o
  -6   2  11        0.01       -2.16      3.82 o
  -5   2  11        1.24        6.43      4.49 o
  -4   2  11        9.26       13.89      4.27 o
  -3   2  11       27.19       30.71      3.89 o
  -2   2  11        0.33        0.77      1.28 o
  -1   2  11        1.71        3.43      1.28 o
   0   2  11       25.86       25.76      1.80 o
   1   2  11      194.38      196.07      3.98 o
   2   2  11       68.64       72.17      6.16 o
   3   2  11       62.33       57.28      2.76 o
   4   2  11        0.84        0.77      1.27 o
   5   2  11        0.20        0.26      1.27 o
  -6   3  11        0.01        3.57      4.00 o
  -5   3  11       15.49       10.24      4.96 o
  -4   3  11        0.01       -2.55      2.55 o
  -3   3  11       10.07       10.38      1.89 o
  -2   3  11       20.57       20.07      1.97 o
  -1   3  11        1.60        1.59      1.16 o
   0   3  11       35.31       34.39      1.94 o
   1   3  11       64.99       67.92      2.22 o
   2   3  11      164.86      176.58      5.28 o
   3   3  11        3.25        0.56      1.66 o
   4   3  11        0.50        0.38      0.93 o
  -6   4  11        3.41        3.50      3.86 o
  -5   4  11        3.20        0.77      4.04 o
  -4   4  11        2.99        5.04      3.29 o
  -3   4  11       22.52       23.25      2.31 o
  -2   4  11        2.94        3.79      1.30 o
  -1   4  11        4.08        2.86      1.21 o
   0   4  11       24.65       24.14      1.75 o
   1   4  11       23.47       25.62      1.62 o
   2   4  11      185.62      174.50      5.21 o
   3   4  11       54.07       57.91      2.63 o
   4   4  11       34.58       36.42      1.67 o
  -6   5  11       10.30       10.40      5.13 o
  -5   5  11       30.56       40.71      6.97 o
  -4   5  11       12.73       27.14      5.60 o
  -3   5  11       48.92       52.21      3.56 o
  -2   5  11       23.05       27.63      1.94 o
  -1   5  11       17.81       20.76      2.37 o
   0   5  11        0.49        1.86      1.12 o
   1   5  11       59.03       59.35      2.30 o
   2   5  11       39.65       40.41      2.58 o
   3   5  11       53.81       55.47      2.68 o
   4   5  11       32.15       23.61      1.49 o
   5   5  11        9.17        9.08      2.00 o
  -6   6  11        6.62        5.16      4.60 o
  -5   6  11        1.51       -0.16      4.08 o
  -4   6  11       10.64       13.10      4.44 o
  -3   6  11        9.61       10.40      4.04 o
  -2   6  11        6.73        7.31      1.40 o
  -1   6  11       93.23       95.71      4.51 o
   0   6  11        8.80       12.81      1.52 o
   1   6  11        4.65        5.26      1.18 o
   2   6  11        0.00        0.14      1.29 o
   3   6  11        0.07       -0.47      1.18 o
   4   6  11       11.20       10.45      1.26 o
   5   6  11       19.46       17.16      1.51 o
  -5   7  11       20.62       19.77      5.54 o
  -4   7  11        2.11       -3.12      3.12 o
  -3   7  11        6.82       -1.46      3.16 o
  -2   7  11        0.62        1.18      1.26 o
  -1   7  11        0.06        0.52      1.18 o
   0   7  11        0.09        1.67      1.28 o
   1   7  11        0.11       -0.53      1.26 o
   2   7  11      115.25      114.55      3.77 o
   3   7  11       47.46       50.57      2.46 o
   4   7  11       19.87       21.10      1.70 o
   5   7  11        4.38        3.77      1.34 o
  -5   8  11        1.85       -0.26      3.70 o
  -4   8  11        4.80        6.37      4.41 o
  -3   8  11       46.00       51.58      6.34 o
  -2   8  11       20.34       23.39      2.52 o
  -1   8  11        0.15        1.19      1.34 o
   0   8  11        3.77        2.24      1.43 o
   1   8  11       23.43       20.96      2.08 o
   2   8  11       30.82       33.21      3.58 o
   3   8  11       17.42       19.99      1.86 o
   4   8  11       11.06       13.65      1.64 o
   5   8  11        2.84        4.62      1.38 o
   6   8  11        2.52        3.75      2.00 o
  -5   9  11        0.38        3.23      4.98 o
  -4   9  11        0.58        3.76      3.75 o
  -3   9  11       32.95       42.72      6.34 o
  -2   9  11        1.08        4.76      2.40 o
  -1   9  11        0.13       -0.26      1.29 o
   0   9  11       14.42       15.72      1.79 o
   1   9  11        0.64       -0.04      1.93 o
   2   9  11        2.44        1.12      1.38 o
   3   9  11        0.97        2.04      1.36 o
   4   9  11       17.06       18.84      1.91 o
   5   9  11        4.21        4.00      1.46 o
  -4  10  11        0.24       -0.63      2.65 o
  -3  10  11       10.17        8.06      3.31 o
  -2  10  11       48.96       59.80      4.75 o
  -1  10  11        2.10        6.45      2.32 o
   0  10  11        4.08        5.25      1.73 o
   1  10  11       15.68       17.88      2.23 o
   2  10  11        0.85        2.48      1.49 o
   3  10  11        6.39        8.24      1.51 o
   4  10  11        0.00        0.38      1.36 o
   5  10  11        1.70       -0.07      1.90 o
  -4  11  11        3.66        3.13      3.07 o
  -3  11  11       10.87       16.25      3.60 o
  -2  11  11        4.80        1.36      2.57 o
  -1  11  11        4.26        3.10      2.37 o
   0  11  11        0.02        0.11      1.94 o
   1  11  11        5.95       10.24      2.08 o
   2  11  11       59.87       60.36      2.96 o
   3  11  11        5.15        3.42      1.42 o
   4  11  11        1.98        4.18      1.83 o
  -3  12  11       18.03       16.70      4.04 o
  -2  12  11        0.95        4.34      2.73 o
  -1  12  11       11.79        4.91      4.01 o
   0  12  11       22.62       18.06      4.50 o
   1  12  11        0.10       -1.52      1.52 o
   2  12  11       21.69       17.89      3.50 o
   3  12  11        4.33        6.30      1.85 o
   4  12  11        1.55       -0.11      1.97 o
  -3  13  11        3.82        1.53      3.05 o
  -2  13  11        0.11        2.37      2.76 o
  -1  13  11        5.03        8.09      4.53 o
   0  13  11        0.82        1.57      2.37 o
   1  13  11        3.82       -1.31      2.11 o
   2  13  11        5.06        1.67      2.24 o
   3  13  11        9.17       10.30      2.74 o
  -1  14  11        0.18        1.74      3.02 o
   0  14  11        7.46        3.98      5.24 o
   1  14  11        0.37       -0.15      2.37 o
   2  14  11        0.88        2.06      2.08 o
  -1  -6  12        0.21        1.62      4.65 o
   0  -6  12        0.33        0.33      3.72 o
   1  -6  12        2.23        7.54      4.35 o
  -1  -5  12        0.31       -2.68      4.01 o
   0  -5  12        0.18        3.48      4.07 o
   1  -5  12        8.98       14.28      4.59 o
   2  -5  12       13.25       17.48      4.63 o
   3  -5  12        0.31       -0.74      2.23 o
  -3  -4  12        2.20        7.79      4.48 o
   0  -4  12        3.41        5.67      3.81 o
   1  -4  12        0.87        1.11      2.12 o
   2  -4  12        2.24       -0.92      2.02 o
   3  -4  12        3.64        2.24      2.16 o
   4  -4  12        1.49        0.79      3.27 o
  -4  -3  12        2.74        9.40      5.08 o
  -3  -3  12        3.65        3.60      4.49 o
  -2  -3  12        0.93       -1.57      3.31 o
   0  -3  12        0.77       -0.88      3.20 o
   1  -3  12        2.53        1.39      3.29 o
   2  -3  12        0.45       -0.14      1.87 o
   3  -3  12        5.00        5.06      2.11 o
   4  -3  12        4.92        4.59      2.17 o
  -4  -2  12       25.76       35.02      6.71 o
  -3  -2  12        0.04       -1.30      3.22 o
  -2  -2  12        0.31        1.98      3.24 o
   0  -2  12       20.90       16.24      2.98 o
   1  -2  12        1.77        4.77      1.80 o
   2  -2  12        5.46        9.95      2.24 o
   3  -2  12        2.02        0.62      1.61 o
   4  -2  12       13.10       14.86      3.85 o
   5  -2  12        0.32       -1.12      2.38 o
  -4  -1  12        0.14        5.09      4.33 o
  -3  -1  12        0.06        2.79      3.00 o
  -2  -1  12        0.53        0.81      2.55 o
  -1  -1  12       16.08       24.86      6.36 o
   0  -1  12       10.81       13.02      2.63 o
   1  -1  12        2.21       -0.31      1.82 o
   2  -1  12       33.96       38.07      6.47 o
   3  -1  12        7.79        4.40      1.67 o
   4  -1  12        2.72        4.47      1.82 o
   5  -1  12        6.73        8.66      2.37 o
  -5   0  12        0.02       -3.71      3.71 o
  -4   0  12        3.52       -2.22      3.89 o
  -3   0  12        2.14        4.26      3.37 o
  -2   0  12       56.69       57.11      6.02 o
  -1   0  12       14.25       11.02      2.03 o
   0   0  12       16.09       13.88      2.53 o
   1   0  12        2.71        3.48      1.92 o
   2   0  12        0.00       -0.11      1.65 o
   3   0  12        1.43        0.19      1.60 o
   4   0  12        2.85        3.98      1.58 o
   5   0  12        5.91        6.63      2.05 o
  -5   1  12        2.17       -2.42      3.65 o
  -4   1  12        0.02       -2.92      2.92 o
  -3   1  12       28.22       29.51      5.24 o
  -2   1  12       26.58       22.01      3.64 o
  -1   1  12       13.56       14.87      2.10 o
   0   1  12        0.94       -0.38      1.64 o
   1   1  12        4.73        4.11      1.91 o
   2   1  12       12.89       15.19      3.81 o
   3   1  12        0.00       -1.03      2.16 o
   4   1  12        4.87        4.02      2.05 o
  -5   2  12        3.18        4.87      4.93 o
  -4   2  12        1.10        1.60      4.01 o
  -3   2  12        0.19       -1.62      3.15 o
  -2   2  12       31.30       26.41      3.14 o
  -1   2  12        4.53        2.16      1.48 o
   0   2  12       59.27       53.53      2.77 o
   1   2  12       83.43       77.65      4.05 o
   2   2  12        4.98        7.77      1.77 o
   3   2  12        0.82        0.10      1.32 o
   4   2  12        0.73        1.18      1.25 o
  -5   3  12        7.55       15.96      5.48 o
  -4   3  12        0.02        1.05      3.60 o
  -3   3  12        8.56       11.91      4.38 o
  -2   3  12       12.14       14.63      2.23 o
  -1   3  12        0.36       -1.05      1.32 o
   0   3  12      159.89      163.21      4.69 o
   1   3  12      167.08      155.93      5.62 o
   2   3  12        1.91        2.19      2.24 o
   3   3  12        0.79        1.03      1.24 o
   4   3  12        3.72        4.98      1.27 o
  -5   4  12        5.08       -0.70      3.65 o
  -4   4  12       10.02        9.25      4.24 o
  -3   4  12        4.37        2.27      3.37 o
  -2   4  12        1.38       -0.56      1.54 o
  -1   4  12        5.78        8.79      1.83 o
   0   4  12        5.68        3.90      1.55 o
   1   4  12       66.33       70.28      6.37 o
   2   4  12        4.58        3.42      1.55 o
   3   4  12       33.01       35.92      2.30 o
   4   4  12       27.94       30.20      1.71 o
  -5   5  12       13.55       17.38      5.91 o
  -4   5  12        6.93       12.89      4.70 o
  -3   5  12        4.94        0.77      3.35 o
  -2   5  12        1.05        1.10      1.35 o
  -1   5  12       14.34       17.48      2.16 o
   0   5  12       51.88       52.99      2.78 o
   1   5  12        0.42       -1.38      1.38 o
   2   5  12       37.76       45.07      2.85 o
   3   5  12       90.37       78.03      3.33 o
   4   5  12        0.81        0.37      1.04 o
  -5   6  12       10.48        2.63      4.65 o
  -4   6  12        0.02       -2.89      2.89 o
  -3   6  12        1.27       -1.01      2.97 o
  -2   6  12       41.16       38.24      2.91 o
  -1   6  12        7.98        9.02      1.90 o
   0   6  12        0.51       -0.98      1.29 o
   1   6  12        1.49        1.57      1.63 o
   2   6  12       23.50       24.54      2.92 o
   3   6  12      124.46      114.30      3.57 o
   4   6  12        7.57        9.37      1.37 o
   5   6  12        0.07       -0.79      1.27 o
  -5   7  12        4.02       -0.60      4.11 o
  -4   7  12        2.86       -1.05      3.94 o
  -3   7  12        0.06       -0.38      2.63 o
  -2   7  12       43.74       43.31      3.77 o
  -1   7  12       40.26       45.80      2.94 o
   0   7  12        0.01        1.25      1.71 o
   1   7  12        5.60        4.75      1.84 o
   2   7  12        0.46        0.22      1.26 o
   3   7  12       27.24       34.73      2.24 o
   4   7  12       61.78       63.18      4.46 o
   5   7  12        0.22        4.15      1.66 o
  -5   8  12        8.33        2.09      4.61 o
  -4   8  12        1.96        5.74      4.31 o
  -3   8  12        3.86        4.85      3.93 o
  -2   8  12        1.77        0.60      3.92 o
  -1   8  12        0.99       -1.15      1.60 o
   0   8  12        0.50        1.56      1.82 o
   1   8  12        8.85        7.81      4.60 o
   2   8  12       14.77       14.19      3.01 o
   3   8  12        1.50        0.62      1.29 o
   4   8  12       61.38       62.88      2.46 o
   5   8  12        0.95       -1.03      1.71 o
  -4   9  12        0.11        4.18      4.16 o
  -3   9  12        2.38        6.15      3.78 o
  -2   9  12       18.19       14.76      4.13 o
  -1   9  12       45.81       46.59      8.61 o
   0   9  12        3.05        1.87      1.66 o
   1   9  12       10.90        7.61      2.02 o
   2   9  12        2.18        1.71      1.42 o
   3   9  12        3.29        2.58      1.42 o
   4   9  12        0.53        2.42      1.18 o
   5   9  12        0.14        2.64      2.12 o
  -4  10  12        2.28       -0.82      4.57 o
  -3  10  12        4.10        3.71      2.71 o
  -2  10  12        1.39        4.18      2.53 o
  -1  10  12        8.82        8.09      3.85 o
   0  10  12        6.94        9.23      2.47 o
   1  10  12        0.14       -1.35      1.35 o
   2  10  12        3.96        2.89      1.68 o
   3  10  12       31.73       33.92      2.33 o
   4  10  12       19.41       21.75      2.18 o
  -3  11  12        9.83        7.09      7.17 o
  -2  11  12        0.27        1.23      2.34 o
  -1  11  12        0.45       -1.22      3.12 o
   0  11  12        0.24        1.41      2.93 o
   1  11  12        5.24        2.24      2.14 o
   2  11  12        7.35        9.99      2.09 o
   3  11  12        5.68        6.94      1.58 o
   4  11  12        0.04       -1.28      1.31 o
  -3  12  12        0.57        0.81      2.95 o
  -2  12  12        7.78        3.67      4.09 o
  -1  12  12        2.12        0.18      3.18 o
   0  12  12        4.65        1.86      3.26 o
   1  12  12        6.68        7.19      3.50 o
   2  12  12        1.07       -0.11      1.54 o
   3  12  12        0.44        0.23      1.62 o
  -2  13  12        4.17        1.12      4.19 o
  -1  13  12        7.39       12.07      4.49 o
   0  13  12        1.02        6.11      4.46 o
   1  13  12        5.27       -0.08      2.24 o
   2  13  12        2.99        2.21      2.33 o
   0  14  12        4.95        2.53      3.71 o
   0  -5  13        0.87        3.04      4.27 o
   0  -4  13        7.16        8.68      4.37 o
   1  -4  13        1.39       -0.85      3.26 o
   2  -4  13        6.44        7.46      3.79 o
   1  -3  13       10.33       19.30      3.78 o
   2  -3  13        6.17        1.09      2.00 o
   3  -3  13        2.02       -1.18      2.16 o
   1  -2  13        9.34        9.77      2.66 o
   2  -2  13        2.95        2.67      1.83 o
   3  -2  13        7.85        7.05      5.52 o
   4  -2  13        1.35        4.15      2.93 o
  -4  -1  13        3.83        3.53      4.61 o
  -3  -1  13        0.86       -2.05      3.61 o
   0  -1  13        1.05        1.64      2.87 o
   1  -1  13        0.81        3.23      2.77 o
   2  -1  13        0.84       -1.54      1.54 o
   3  -1  13        0.98        1.59      1.87 o
   4  -1  13       14.12       17.74      3.27 o
  -4   0  13        3.51        8.68      4.74 o
  -3   0  13        2.04        0.94      3.42 o
  -1   0  13        6.03        8.76      3.52 o
   0   0  13        0.40        2.78      2.21 o
   1   0  13       13.81       11.07      2.63 o
   2   0  13        0.59        2.71      1.87 o
   3   0  13        6.85        6.82      2.48 o
  -4   1  13        4.74        7.91      4.45 o
  -3   1  13        9.39        6.30      3.94 o
  -2   1  13        1.85        5.08      3.30 o
  -1   1  13       11.54       18.03      4.11 o
   0   1  13        0.02       -1.72      1.72 o
   1   1  13        0.82        0.20      1.88 o
   2   1  13        0.00       -0.91      1.62 o
   3   1  13        3.07        2.93      1.85 o
   4   1  13        0.01        0.50      1.72 o
  -4   2  13        3.69       -1.98      3.81 o
  -3   2  13        0.88        1.83      3.46 o
  -2   2  13        0.08       -0.90      3.13 o
  -1   2  13        0.54       -0.61      1.97 o
   0   2  13        1.00        0.44      1.81 o
   1   2  13        4.85        8.24      2.11 o
   2   2  13        3.39        2.37      1.62 o
   3   2  13       13.21       13.32      2.66 o
   4   2  13        0.00       -0.27      1.57 o
  -4   3  13        8.13        4.57      4.09 o
  -3   3  13        3.18        0.26      3.01 o
  -2   3  13       10.95       12.48      3.81 o
  -1   3  13        6.84        6.89      2.44 o
   0   3  13        6.20        4.75      1.97 o
   1   3  13        0.68        0.51      1.62 o
   2   3  13        4.07        2.82      2.02 o
   3   3  13        1.78        1.76      1.47 o
   4   3  13        0.33       -0.88      1.60 o
  -4   4  13        1.41       -3.15      3.15 o
  -3   4  13       11.09        6.90      4.00 o
  -2   4  13        1.63       -0.30      2.74 o
  -1   4  13       71.08       65.18      4.44 o
   0   4  13       20.65       21.74      2.72 o
   1   4  13        3.71        6.88      2.11 o
   2   4  13        1.77        2.90      1.61 o
   3   4  13        2.89        2.74      1.55 o
   4   4  13        0.26       -1.32      1.32 o
  -4   5  13        0.26        4.42      4.24 o
  -3   5  13        3.16        2.03      3.65 o
  -2   5  13       28.93       34.93      5.09 o
  -1   5  13        5.10        4.88      2.34 o
   0   5  13        1.43        0.47      2.20 o
   1   5  13        0.08        0.78      1.64 o
   2   5  13       59.19       57.95      3.32 o
   3   5  13        3.33        2.02      1.46 o
   4   5  13        9.30        9.58      1.46 o
  -4   6  13        2.40        4.49      4.13 o
  -3   6  13        5.23        7.09      3.72 o
  -2   6  13        0.68       -0.71      3.08 o
  -1   6  13        3.14        0.99      2.17 o
   0   6  13       31.24       33.77      3.24 o
   1   6  13      111.57      126.84      5.29 o
   2   6  13        2.71        5.61      1.85 o
   3   6  13        3.65        1.66      1.24 o
   4   6  13        0.48        1.65      1.24 o
  -4   7  13        8.80       12.35      5.06 o
  -3   7  13        3.38        0.08      3.59 o
  -2   7  13        6.53        4.01      3.48 o
  -1   7  13       10.33       14.32      4.13 o
   0   7  13       22.54       24.46      2.98 o
   1   7  13        3.08        2.79      1.96 o
   2   7  13       64.86       57.43      3.83 o
   3   7  13       27.54       25.97      2.38 o
   4   7  13        0.35       -0.21      1.31 o
  -4   8  13        0.56        5.34      3.93 o
  -3   8  13        1.25        0.08      3.67 o
  -2   8  13       23.52       20.82      4.53 o
  -1   8  13       10.40       12.77      3.97 o
   0   8  13       35.75       30.86      3.23 o
   1   8  13        4.01        6.86      2.67 o
   2   8  13        8.88        8.31      1.85 o
   3   8  13       14.97       16.58      1.92 o
   4   8  13        1.14        0.61      1.43 o
  -4   9  13        0.16       -4.26      4.26 o
  -3   9  13        0.52        1.85      3.72 o
   0   9  13        0.74       -1.90      2.51 o
   1   9  13       10.85        7.95      1.98 o
   2   9  13        9.06       12.52      2.00 o
   3   9  13       36.28       38.17      3.92 o
   4   9  13       11.13        7.72      1.72 o
  -1  10  13       12.19       16.65      4.50 o
   0  10  13        1.08        0.94      1.92 o
   1  10  13        3.39        3.93      4.02 o
   2  10  13        2.21        2.19      1.69 o
   3  10  13        0.77        1.09      1.61 o
   4  10  13        1.29        2.08      1.60 o
  -3  11  13        3.43        3.12      4.30 o
  -2  11  13        9.41       12.88      4.39 o
  -1  11  13        9.60        7.73      3.65 o
   0  11  13        0.08        3.93      3.37 o
   1  11  13        5.77        7.10      2.42 o
   2  11  13       10.16        9.91      2.67 o
   3  11  13        8.12        6.91      1.64 o
  -2  12  13        0.20        3.72      3.94 o
  -1  12  13        5.82        3.30      3.75 o
   0  12  13        0.63       -2.98      3.49 o
   1  12  13        0.00        0.16      3.26 o
   2  12  13        5.06        7.63      3.18 o
   0  13  13        3.28        0.45      4.15 o
   1  13  13        0.01        2.11      2.83 o
   2  -2  14        6.25       12.86      5.84 o
   1  -1  14        0.42        0.07      2.97 o
   2  -1  14       11.88       14.40      2.92 o
   3  -1  14        2.05        6.25      2.76 o
   0   0  14       26.74       35.32      5.26 o
   1   0  14        0.57        4.83      2.34 o
   2   0  14        0.05        3.26      2.46 o
   3   0  14       26.46       28.96      3.25 o
   0   1  14        6.03        6.93      3.52 o
   1   1  14        8.88       11.99      2.59 o
   2   1  14        5.13        8.81      2.32 o
   3   1  14        1.90        5.14      2.77 o
   0   2  14        1.26        2.47      3.42 o
   1   2  14        1.23        2.45      2.00 o
   2   2  14        0.00        0.01      1.69 o
   3   2  14        4.83        5.27      3.49 o
   0   3  14       27.69       27.22      3.27 o
   1   3  14       20.26       22.99      2.80 o
   2   3  14        0.73       -0.31      1.69 o
   3   3  14        0.04       -1.06      1.68 o
  -1   4  14        0.03       -2.19      2.44 o
   0   4  14        0.00       -0.96      4.16 o
   1   4  14        0.13       -0.59      2.57 o
   2   4  14        1.36        1.66      2.48 o
   3   4  14        2.39        3.73      1.74 o
  -4   5  14        3.33        1.67      4.39 o
   0   5  14        0.32        1.34      2.02 o
   1   5  14        0.99       -1.30      1.72 o
   2   5  14        0.00        0.10      1.72 o
   3   5  14        0.18        0.49      1.68 o
   0   6  14        0.03        4.64      2.29 o
   1   6  14       13.39       12.44      2.56 o
   2   6  14       25.48       25.25      5.04 o
   3   6  14        0.30        0.36      2.90 o
   0   7  14       69.59       82.01      6.93 o
   1   7  14       15.99       15.98      2.57 o
   2   7  14        3.99        2.44      1.80 o
   3   7  14        7.05       11.68      1.86 o
   4   7  14        0.67        0.01      2.68 o
   0   8  14        1.65        0.79      2.96 o
   1   8  14        1.70        4.05      2.09 o
   2   8  14        5.76        5.79      2.89 o
   3   8  14        0.15       -0.43      1.47 o
   4   8  14        9.64       14.28      3.93 o
   1   9  14       19.91       19.84      4.93 o
   2   9  14        2.79        5.96      1.84 o
   3   9  14        1.69        2.27      1.68 o
  -1  10  14        1.17        0.51      3.24 o
   0  10  14        0.78        0.40      3.03 o
   1  10  14        2.37        0.03      2.24 o
   2  10  14        8.43        7.42      2.08 o
   3  10  14       17.32       17.22      2.40 o
  -1  11  14        5.75        6.87      4.44 o
   0  11  14       15.91       13.88      4.89 o
   1  11  14        4.38        5.69      3.68 o
   2  11  14        0.45        0.06      2.12 o
   0  12  14        0.20       -3.27      3.83 o
   1  12  14        0.81        1.45      3.61 o
   2   0  15        2.36        3.64      4.19 o
   1   1  15        5.88        9.84      4.15 o
   2   1  15        8.50        2.10      2.75 o
   1   2  15        1.63        3.44      3.44 o
   2   2  15        0.81        0.13      2.26 o
   3   2  15        0.00        3.85      3.42 o
   0   3  15        1.86        1.98      3.12 o
   1   3  15        0.12        3.04      2.33 o
   2   3  15       11.58       14.07      2.67 o
   3   3  15        5.34        6.39      3.38 o
   0   4  15        4.14        3.85      3.20 o
   1   4  15       11.37       12.70      2.64 o
   2   4  15        0.01        2.56      2.08 o
   3   4  15        0.62       -0.25      2.68 o
   0   5  15        2.43        2.40      3.24 o
   1   5  15        0.02       -0.75      1.93 o
   2   5  15        0.35       -1.86      1.86 o
   3   5  15        0.00        0.38      2.81 o
   0   6  15        4.33        3.15      3.18 o
   1   6  15       21.92       25.28      5.39 o
   2   6  15        4.76        5.41      2.25 o
   3   6  15        2.42        4.75      3.00 o
   1   7  15        0.44        1.38      2.89 o
   2   7  15        0.12       -1.42      2.24 o
   3   7  15        0.51        0.50      1.91 o
   1   8  15        2.25       -0.14      3.12 o
   2   8  15        2.18        1.42      1.66 o
   3   8  15        1.43       -0.89      2.00 o
   1   9  15        0.11        1.40      2.24 o
   2   9  15        0.05       -2.02      2.02 o
   0  10  15       16.77       16.18      4.78 o
   1  10  15        5.32       -1.44      3.49 o
   1   3  16        5.92        4.97      3.85 o
   1   4  16        7.46        7.13      3.79 o
   1   5  16        0.32       -0.23      3.09 o
   2   5  16        1.98       -1.40      3.29 o
   1   6  16        0.27        0.33      3.09 o
   1   7  16        7.64       11.47      4.20 o
 
